# Supplementary material for: Tris(2,2′-bipyridine)­cobalt(II) μ6-oxido-dodeca-μ2-oxido-hexa­oxidohexa­molydate(VI)
Source: Acta Crystallogr Sect E Struct Rep Online. 2010 Jun 5;66(Pt 7):m756–7. doi: 10.1107/S1600536810020775 (PMC3006945; doi:10.1107/S1600536810020775)
Supplement: Supplementary file 1 [file e-66-0m756-sup1.cif]

##############################################################################
###                                                                        ###
###        Electronic paper (Acta Crystallographica Section E)             ###
###                                                                        ###
##############################################################################
#                                                                            #
# This CIF contains the data in a paper accepted for publication in Acta     #
# Crystallographica Section E. It conforms to the requirements of Notes      #
# for Authors for Section E, and has been peer reviewed under the auspices   #
# of the IUCr Commission on Journals.                                        #
#                                                                            #
# Full details of the Crystallographic Information File format               #
# are given in the paper "The Crystallographic Information File (CIF):       #
# a New Standard Archive File for Crystallography" by S. R. Hall, F. H.      #
# Allen and I. D. Brown [Acta Cryst. (1991), A47, 655-685].                  #
#                                                                            #
# The current version of the core CIF dictionary is obtainable from          #
# ftp://ftp.iucr.org/pub/cif_core.dic. The current version number is 2.4.    #
#                                                                            #
# Software is freely available for graphical display of the structure(s) in  #
# this CIF.  For information consult the CIF home page http://www.iucr.org/  #
# cif/home.html                                                              #
#                                                                            #
# This file may be used for bona fide research purposes within the           #
# scientific community so long as proper attribution is given to the journal # 
# article from which it was obtained.                                        #
#                                                                            #
##############################################################################
                                             
data_global
_audit_creation_method     'form.cif (version 2.0)'
_journal_data_validation_number     ?
_journal_date_recd_electronic     2010-05-31
_journal_date_accepted     2010-06-01
_journal_name_full     'Acta Crystallographica, Section E'
_journal_year     2010
_journal_volume     66
_journal_issue      7
_journal_page_first     m756
_journal_page_last     m757
_journal_paper_category     QM
_journal_coeditor_code     HB5476
_publ_contact_author_name     'Prof. Liu, Ying'
_publ_contact_author_address
;
      College of Chemistry and Chemical Engineering
      Liaocheng University
      Liaocheng, 252059
      People's Republic of China
;
_publ_contact_author_email     'yllctu@yahoo.com.cn'
_publ_contact_author_fax     '0086-635-8230684'
_publ_contact_author_phone     '0086-635-8428220'
_publ_section_title
;
Tris(2,2'-bipyridine)cobalt(II)
\m~6~-oxido-dodeca-\m~2~-oxido-hexaoxidohexamolydate(VI)
;
loop_
    _publ_author_name
    _publ_author_address
    'Liu, Ying'
;     College of Chemistry and Chemical Engineering
      Liaocheng University
      Liaocheng 252059
      People's Republic of China
;
    'Zhang, Xianxi'
;     College of Chemistry and Chemical Engineering
      Liaocheng University
      Liaocheng 252059
      People's Republic of China
;
    'Xue, Zechun'
;     College of Chemistry and Chemical Engineering
      Liaocheng University
      Liaocheng 252059
      People's Republic of China
;
    'Sheng, Jian'
;     College of Chemistry and Chemical Engineering
      Liaocheng University
      Liaocheng 252059
      People's Republic of China
;
data_I
_audit_creation_method     SHELXL-97
_chemical_name_systematic
;
Tris(2,2'-bipyridine)cobalt(II)
\m~6~-oxido-dodeca-\m~2~-oxido-hexaoxidohexamolydate(VI)
;
_chemical_name_common     ?
_chemical_formula_moiety     'C30 H24 Co N6 2+, Mo6 O19 2-'
_chemical_formula_sum     'C30 H24 Co Mo6 N6 O19'
_chemical_formula_iupac     '[Co (C10 H8 N2)3] [Mo6 O19]'
_chemical_formula_weight     1407.12
_chemical_melting_point     ?
_symmetry_cell_setting     monoclinic
_symmetry_space_group_name_H-M     'P 21/n'
_symmetry_space_group_name_Hall     '-P 2yn'
loop_
    _symmetry_equiv_pos_as_xyz
    'x, y, z'
    '-x+1/2, y+1/2, -z+1/2'
    '-x, -y, -z'
    'x-1/2, -y-1/2, z-1/2'
_cell_length_a     12.310(2)
_cell_length_b     18.979(4)
_cell_length_c     17.150(4)
_cell_angle_alpha     90.00
_cell_angle_beta     100.895(3)
_cell_angle_gamma     90.00
_cell_volume     3934.4(14)
_cell_formula_units_Z     4
_cell_measurement_reflns_used     2413
_cell_measurement_theta_min     2.42
_cell_measurement_theta_max     24.33
_cell_measurement_temperature     296(2)
_exptl_crystal_description     block
_exptl_crystal_colour     red
_exptl_crystal_size_max     0.12
_exptl_crystal_size_mid     0.10
_exptl_crystal_size_min     0.08
_exptl_crystal_density_diffrn     2.376
_exptl_crystal_density_meas     ?
_exptl_crystal_density_method     'not measured'
_exptl_crystal_F_000     2708
_exptl_absorpt_coefficient_mu     2.349
_exptl_absorpt_correction_type     multi-scan
_exptl_absorpt_process_details     '(SADABS; Bruker, 2001)'
_exptl_absorpt_correction_T_min     0.766
_exptl_absorpt_correction_T_max     0.834
_exptl_special_details
;
;
_diffrn_ambient_temperature     296(2)
_diffrn_radiation_type     MoK\a
_diffrn_radiation_wavelength     0.71073
_diffrn_radiation_source     'fine-focus sealed tube'
_diffrn_radiation_monochromator     graphite
_diffrn_measurement_device_type     'Bruker APEXII CCD'
_diffrn_measurement_method     '\f and \w scans'
_diffrn_detector_area_resol_mean     ?
_diffrn_reflns_number     25652
_diffrn_reflns_av_R_equivalents     0.0409
_diffrn_reflns_av_sigmaI/netI     0.0373
_diffrn_reflns_theta_min     2.15
_diffrn_reflns_theta_max     24.48
_diffrn_reflns_theta_full     24.48
_diffrn_measured_fraction_theta_max     0.995
_diffrn_measured_fraction_theta_full     0.995
_diffrn_reflns_limit_h_min     -14
_diffrn_reflns_limit_h_max     13
_diffrn_reflns_limit_k_min     -22
_diffrn_reflns_limit_k_max     22
_diffrn_reflns_limit_l_min     -18
_diffrn_reflns_limit_l_max     19
_diffrn_standards_number     0
_diffrn_standards_interval_count     ?
_diffrn_standards_interval_time     ?
_diffrn_standards_decay_%     ?
_refine_special_details
;
Refinement of <i>F</i>^2^ against ALL reflections. The weighted <i>R</i>-factor
<i>wR</i> and goodness of fit <i>S</i> are based on <i>F</i>^2^, conventional
<i>R</i>-factors <i>R</i> are based on <i>F</i>, with <i>F</i> set to zero for
negative <i>F</i>^2^. The threshold expression of <i>F</i>^2^ >
\s(<i>F</i>^2^) is used only for calculating <i>R</i>-factors(gt) <i>etc</i>.
and is not relevant to the choice of reflections for refinement.
<i>R</i>-factors based on <i>F</i>^2^ are statistically about twice as large
as those based on <i>F</i>, and <i>R</i>- factors based on ALL data will be
even larger.
;
_reflns_number_total     6500
_reflns_number_gt     4649
_reflns_threshold_expression     I>2\s(I)
_refine_ls_structure_factor_coef     Fsqd
_refine_ls_matrix_type     full
_refine_ls_R_factor_all     0.0634
_refine_ls_R_factor_gt     0.0322
_refine_ls_wR_factor_gt     0.0723
_refine_ls_wR_factor_ref     0.0919
_refine_ls_goodness_of_fit_ref     1.003
_refine_ls_restrained_S_all     1.003
_refine_ls_number_reflns     6500
_refine_ls_number_parameters     559
_refine_ls_number_restraints     0
_refine_ls_hydrogen_treatment     constr
_refine_ls_weighting_scheme     calc
_refine_ls_weighting_details
        'calc w=1/[\s^2^(Fo^2^)+(0.0410P)^2^+10.1791P] where P=(Fo^2^+2Fc^2^)/3'
_atom_sites_solution_hydrogens     geom
_atom_sites_solution_primary     direct
_atom_sites_solution_secondary     difmap
_refine_ls_shift/su_max     0.003
_refine_ls_shift/su_mean     0.000
_refine_diff_density_max     0.646
_refine_diff_density_min     -0.539
_refine_ls_extinction_method     none
_refine_ls_extinction_coef     ?
loop_
    _atom_type_symbol
    _atom_type_description
    _atom_type_scat_dispersion_real
    _atom_type_scat_dispersion_imag
    _atom_type_scat_source
    'C' 'C' 0.0033 0.0016
                         'International Tables Vol C Tables 4.2.6.8 and 6.1.1.4'
    'H' 'H' 0.0000 0.0000
                         'International Tables Vol C Tables 4.2.6.8 and 6.1.1.4'
    'N' 'N' 0.0061 0.0033
                         'International Tables Vol C Tables 4.2.6.8 and 6.1.1.4'
    'O' 'O' 0.0106 0.0060
                         'International Tables Vol C Tables 4.2.6.8 and 6.1.1.4'
    'Co' 'Co' 0.3494 0.9721
                         'International Tables Vol C Tables 4.2.6.8 and 6.1.1.4'
    'Mo' 'Mo' -1.6832 0.6857
                         'International Tables Vol C Tables 4.2.6.8 and 6.1.1.4'
_computing_data_collection     'APEX2 (Bruker, 2004)'
_computing_cell_refinement     'SAINT-Plus (Bruker, 2001)'
_computing_data_reduction     'SAINT-Plus (Bruker, 2001)'
_computing_structure_solution     'SHELXS97 (Sheldrick, 2008)'
_computing_structure_refinement     'SHELXL97 (Sheldrick, 2008)'
_computing_molecular_graphics     'SHELXTL (Sheldrick, 2008)'
_computing_publication_material     'SHELXTL (Sheldrick, 2008)'
loop_
    _atom_site_type_symbol
    _atom_site_label
    _atom_site_fract_x
    _atom_site_fract_y
    _atom_site_fract_z
    _atom_site_U_iso_or_equiv
    _atom_site_adp_type
    _atom_site_calc_flag
    _atom_site_refinement_flags
    _atom_site_occupancy
    _atom_site_disorder_assembly
    _atom_site_disorder_group
    C C1 0.8841(6) 0.1849(4) 0.0079(4) 0.0458(17) Uani d . 1 . .
    H H1 0.8962 0.1371 0.0008 0.055 Uiso calc R 1 . .
    C C2 0.9125(6) 0.2314(4) -0.0452(4) 0.0523(19) Uani d . 1 . .
    H H2 0.9438 0.2154 -0.0873 0.063 Uiso calc R 1 . .
    C C3 0.8947(7) 0.3012(4) -0.0362(4) 0.061(2) Uani d . 1 . .
    H H3 0.9130 0.3336 -0.0723 0.073 Uiso calc R 1 . .
    C C4 0.8498(6) 0.3235(4) 0.0264(4) 0.0526(19) Uani d . 1 . .
    H H4 0.8378 0.3712 0.0338 0.063 Uiso calc R 1 . .
    C C5 0.8221(5) 0.2735(3) 0.0793(4) 0.0395(15) Uani d . 1 . .
    C C6 0.7754(5) 0.2926(3) 0.1498(4) 0.0355(14) Uani d . 1 . .
    C C7 0.7683(6) 0.3610(3) 0.1751(4) 0.0478(17) Uani d . 1 . .
    H H7 0.7896 0.3982 0.1461 0.057 Uiso calc R 1 . .
    C C8 0.7294(6) 0.3736(4) 0.2435(4) 0.0554(19) Uani d . 1 . .
    H H8 0.7250 0.4196 0.2615 0.066 Uiso calc R 1 . .
    C C9 0.6975(5) 0.3189(4) 0.2848(4) 0.0472(17) Uani d . 1 . .
    H H9 0.6711 0.3265 0.3315 0.057 Uiso calc R 1 . .
    C C10 0.7051(5) 0.2527(4) 0.2561(4) 0.0425(16) Uani d . 1 . .
    H H10 0.6830 0.2152 0.2843 0.051 Uiso calc R 1 . .
    C C11 0.5497(5) 0.1943(4) 0.0374(4) 0.0478(17) Uani d . 1 . .
    H H11 0.5492 0.2282 0.0765 0.057 Uiso calc R 1 . .
    C C12 0.4747(6) 0.1997(5) -0.0318(5) 0.063(2) Uani d . 1 . .
    H H12 0.4248 0.2369 -0.0398 0.076 Uiso calc R 1 . .
    C C13 0.4737(7) 0.1496(5) -0.0891(5) 0.078(3) Uani d . 1 . .
    H H13 0.4225 0.1521 -0.1364 0.094 Uiso calc R 1 . .
    C C14 0.5478(6) 0.0964(5) -0.0764(4) 0.065(2) Uani d . 1 . .
    H H14 0.5484 0.0622 -0.1151 0.078 Uiso calc R 1 . .
    C C15 0.6226(5) 0.0931(4) -0.0056(4) 0.0427(16) Uani d . 1 . .
    C C16 0.7059(6) 0.0373(3) 0.0130(4) 0.0447(16) Uani d . 1 . .
    C C17 0.7080(7) -0.0232(4) -0.0324(5) 0.067(2) Uani d . 1 . .
    H H17 0.6542 -0.0295 -0.0779 0.080 Uiso calc R 1 . .
    C C18 0.7867(8) -0.0727(4) -0.0117(6) 0.079(3) Uani d . 1 . .
    H H18 0.7881 -0.1130 -0.0423 0.095 Uiso calc R 1 . .
    C C19 0.8636(7) -0.0623(4) 0.0551(5) 0.063(2) Uani d . 1 . .
    H H19 0.9189 -0.0955 0.0709 0.076 Uiso calc R 1 . .
    C C20 0.8592(6) -0.0022(4) 0.0993(4) 0.0542(19) Uani d . 1 . .
    H H20 0.9124 0.0043 0.1450 0.065 Uiso calc R 1 . .
    C C21 1.0059(5) 0.1421(3) 0.2316(4) 0.0452(17) Uani d . 1 . .
    H H21 1.0236 0.1587 0.1845 0.054 Uiso calc R 1 . .
    C C22 1.0883(6) 0.1384(4) 0.2973(4) 0.0529(19) Uani d . 1 . .
    H H22 1.1604 0.1515 0.2949 0.063 Uiso calc R 1 . .
    C C23 0.9551(5) 0.0950(4) 0.3682(4) 0.0472(17) Uani d . 1 . .
    H H23 0.9360 0.0791 0.4151 0.057 Uiso calc R 1 . .
    C C24 0.8764(5) 0.0987(3) 0.2994(3) 0.0329(14) Uani d . 1 . .
    C C25 0.7600(5) 0.0778(3) 0.2945(4) 0.0330(14) Uani d . 1 . .
    C C26 0.7195(6) 0.0507(3) 0.3593(4) 0.0454(17) Uani d . 1 . .
    H H26 0.7657 0.0443 0.4083 0.054 Uiso calc R 1 . .
    C C27 0.6079(6) 0.0339(4) 0.3479(4) 0.0519(18) Uani d . 1 . .
    H H27 0.5784 0.0159 0.3898 0.062 Uiso calc R 1 . .
    C C28 0.5422(6) 0.0433(4) 0.2765(4) 0.0511(18) Uani d . 1 . .
    H H28 0.4675 0.0316 0.2686 0.061 Uiso calc R 1 . .
    C C29 0.5867(5) 0.0701(4) 0.2165(4) 0.0451(17) Uani d . 1 . .
    H H29 0.5410 0.0771 0.1673 0.054 Uiso calc R 1 . .
    C C30 1.0613(6) 0.1148(4) 0.3668(5) 0.0531(19) Uani d . 1 . .
    H H30 1.1151 0.1124 0.4128 0.064 Uiso calc R 1 . .
    Co Co1 0.76522(6) 0.13938(4) 0.14146(4) 0.02958(19) Uani d . 1 . .
    Mo Mo1 0.62552(4) 0.16746(3) 0.70535(3) 0.03880(16) Uani d . 1 . .
    Mo Mo2 0.68058(5) 0.03933(3) 0.59227(3) 0.03863(15) Uani d . 1 . .
    Mo Mo3 0.93267(4) 0.09804(3) 0.60537(3) 0.04001(16) Uani d . 1 . .
    Mo Mo4 0.72000(5) 0.20190(3) 0.54351(3) 0.04164(16) Uani d . 1 . .
    Mo Mo5 0.87672(5) 0.22739(3) 0.71735(4) 0.04679(17) Uani d . 1 . .
    Mo Mo6 0.83628(5) 0.06397(3) 0.76648(3) 0.04393(17) Uani d . 1 . .
    N N1 0.8397(4) 0.2045(3) 0.0694(3) 0.0371(12) Uani d . 1 . .
    N N2 0.7428(4) 0.2385(3) 0.1891(3) 0.0355(12) Uani d . 1 . .
    N N3 0.6238(4) 0.1425(3) 0.0512(3) 0.0421(13) Uani d . 1 . .
    N N4 0.7816(4) 0.0472(3) 0.0790(3) 0.0401(13) Uani d . 1 . .
    N N5 0.6935(4) 0.0870(3) 0.2251(3) 0.0395(13) Uani d . 1 . .
    N N6 0.9018(4) 0.1232(3) 0.2313(3) 0.0373(12) Uani d . 1 . .
    O O1 0.6778(4) 0.2537(3) 0.4646(3) 0.0632(14) Uani d . 1 . .
    O O2 0.8518(4) 0.1606(2) 0.5229(3) 0.0467(11) Uani d . 1 . .
    O O3 0.6467(3) 0.1147(2) 0.5161(2) 0.0424(11) Uani d . 1 . .
    O O4 0.9808(3) 0.1811(2) 0.6620(3) 0.0492(12) Uani d . 1 . .
    O O5 0.8119(4) 0.2659(2) 0.6171(3) 0.0518(12) Uani d . 1 . .
    O O6 0.9511(4) 0.2935(3) 0.7643(3) 0.0744(17) Uani d . 1 . .
    O O7 0.6093(3) 0.2189(2) 0.6099(3) 0.0447(11) Uani d . 1 . .
    O O8 0.7392(4) 0.2354(2) 0.7496(3) 0.0494(12) Uani d . 1 . .
    O O9 0.5168(4) 0.1929(3) 0.7438(3) 0.0539(12) Uani d . 1 . .
    O O10 0.7046(3) 0.1044(2) 0.7871(3) 0.0484(12) Uani d . 1 . .
    O O11 0.9111(4) 0.1509(3) 0.7929(3) 0.0518(12) Uani d . 1 . .
    O O12 0.7786(3) 0.13302(19) 0.6550(2) 0.0329(9) Uani d . 1 . .
    O O13 0.5755(3) 0.0853(2) 0.6474(3) 0.0419(11) Uani d . 1 . .
    O O14 0.8815(4) 0.0131(3) 0.8463(3) 0.0705(16) Uani d . 1 . .
    O O15 0.7458(4) 0.0007(2) 0.6930(3) 0.0485(12) Uani d . 1 . .
    O O16 0.9500(3) 0.0484(2) 0.7010(3) 0.0475(12) Uani d . 1 . .
    O O17 0.6077(4) -0.0283(2) 0.5469(3) 0.0600(14) Uani d . 1 . .
    O O18 0.8188(3) 0.0303(2) 0.5606(2) 0.0438(11) Uani d . 1 . .
    O O19 1.0407(4) 0.0735(3) 0.5655(3) 0.0565(13) Uani d . 1 . .
loop_
    _atom_site_aniso_label
    _atom_site_aniso_U_11
    _atom_site_aniso_U_22
    _atom_site_aniso_U_33
    _atom_site_aniso_U_12
    _atom_site_aniso_U_13
    _atom_site_aniso_U_23
    C1 0.057(4) 0.042(4) 0.041(4) -0.006(3) 0.017(3) -0.004(3)
    C2 0.064(5) 0.061(5) 0.034(4) -0.010(4) 0.015(4) -0.004(4)
    C3 0.086(6) 0.055(5) 0.043(4) -0.018(4) 0.015(4) 0.010(4)
    C4 0.079(5) 0.036(4) 0.041(4) -0.006(4) 0.006(4) 0.006(3)
    C5 0.036(4) 0.048(4) 0.032(4) -0.004(3) 0.001(3) 0.002(3)
    C6 0.036(4) 0.033(4) 0.034(4) -0.003(3) -0.002(3) -0.001(3)
    C7 0.061(5) 0.030(4) 0.050(4) -0.001(3) 0.006(4) -0.002(3)
    C8 0.064(5) 0.042(4) 0.057(5) 0.009(4) 0.003(4) -0.016(4)
    C9 0.049(4) 0.049(4) 0.043(4) 0.009(3) 0.008(3) -0.011(4)
    C10 0.043(4) 0.055(4) 0.029(4) 0.011(3) 0.005(3) 0.005(3)
    C11 0.048(4) 0.055(4) 0.040(4) 0.011(4) 0.009(3) -0.003(3)
    C12 0.043(4) 0.089(6) 0.056(5) 0.028(4) 0.007(4) 0.004(5)
    C13 0.045(5) 0.128(8) 0.056(5) 0.025(5) -0.001(4) -0.008(6)
    C14 0.053(5) 0.091(6) 0.048(5) 0.005(5) 0.002(4) -0.022(4)
    C15 0.036(4) 0.054(4) 0.038(4) -0.008(3) 0.006(3) -0.006(3)
    C16 0.055(4) 0.035(4) 0.048(4) -0.009(3) 0.017(4) -0.003(3)
    C17 0.083(6) 0.051(5) 0.060(5) -0.005(4) 0.000(4) -0.018(4)
    C18 0.115(8) 0.039(5) 0.087(7) 0.003(5) 0.029(6) -0.021(5)
    C19 0.076(6) 0.040(4) 0.080(6) 0.011(4) 0.030(5) 0.004(4)
    C20 0.055(5) 0.050(5) 0.057(5) 0.012(4) 0.011(4) 0.006(4)
    C21 0.046(4) 0.041(4) 0.050(4) -0.004(3) 0.013(3) 0.005(3)
    C22 0.038(4) 0.048(4) 0.068(5) -0.006(3) 0.000(4) 0.006(4)
    C23 0.047(4) 0.051(4) 0.040(4) 0.007(3) 0.000(3) 0.004(3)
    C24 0.045(4) 0.025(3) 0.029(3) 0.005(3) 0.008(3) -0.001(3)
    C25 0.039(4) 0.026(3) 0.034(4) -0.001(3) 0.008(3) -0.005(3)
    C26 0.056(5) 0.045(4) 0.036(4) -0.001(3) 0.011(3) 0.003(3)
    C27 0.058(5) 0.054(4) 0.049(4) -0.008(4) 0.022(4) 0.004(4)
    C28 0.043(4) 0.057(5) 0.055(5) -0.011(3) 0.013(4) 0.003(4)
    C29 0.039(4) 0.057(4) 0.037(4) -0.010(3) 0.003(3) 0.004(3)
    C30 0.042(4) 0.046(4) 0.065(5) 0.002(3) -0.006(4) 0.005(4)
    Co1 0.0301(4) 0.0305(4) 0.0280(4) -0.0009(3) 0.0050(3) 0.0012(3)
    Mo1 0.0331(3) 0.0401(3) 0.0451(3) 0.0020(2) 0.0123(3) -0.0020(3)
    Mo2 0.0368(3) 0.0331(3) 0.0451(4) -0.0059(2) 0.0056(3) -0.0064(3)
    Mo3 0.0320(3) 0.0490(4) 0.0402(3) 0.0000(3) 0.0099(3) -0.0069(3)
    Mo4 0.0430(3) 0.0396(3) 0.0428(3) 0.0011(3) 0.0094(3) 0.0095(3)
    Mo5 0.0413(3) 0.0481(4) 0.0522(4) -0.0139(3) 0.0117(3) -0.0186(3)
    Mo6 0.0384(3) 0.0556(4) 0.0369(3) 0.0076(3) 0.0049(3) 0.0077(3)
    N1 0.042(3) 0.039(3) 0.030(3) -0.003(2) 0.007(2) -0.002(2)
    N2 0.036(3) 0.041(3) 0.028(3) 0.001(2) 0.001(2) 0.001(2)
    N3 0.037(3) 0.045(3) 0.045(3) 0.001(3) 0.008(3) 0.003(3)
    N4 0.040(3) 0.038(3) 0.042(3) -0.001(2) 0.007(3) 0.000(3)
    N5 0.042(3) 0.037(3) 0.039(3) -0.004(2) 0.006(3) 0.004(2)
    N6 0.035(3) 0.036(3) 0.040(3) -0.005(2) 0.005(2) 0.003(2)
    O1 0.063(3) 0.067(3) 0.060(3) 0.004(3) 0.014(3) 0.027(3)
    O2 0.046(3) 0.053(3) 0.044(3) -0.002(2) 0.015(2) 0.002(2)
    O3 0.035(2) 0.049(3) 0.039(3) -0.003(2) -0.004(2) 0.001(2)
    O4 0.036(3) 0.062(3) 0.049(3) -0.012(2) 0.007(2) -0.014(2)
    O5 0.054(3) 0.032(2) 0.073(3) -0.008(2) 0.019(3) 0.003(2)
    O6 0.063(3) 0.069(4) 0.090(4) -0.023(3) 0.012(3) -0.036(3)
    O7 0.041(3) 0.040(3) 0.054(3) 0.005(2) 0.011(2) 0.004(2)
    O8 0.044(3) 0.051(3) 0.056(3) -0.001(2) 0.015(2) -0.021(2)
    O9 0.039(3) 0.066(3) 0.061(3) 0.006(2) 0.018(2) 0.000(3)
    O10 0.043(3) 0.064(3) 0.042(3) 0.007(2) 0.016(2) 0.009(2)
    O11 0.040(3) 0.070(3) 0.043(3) -0.004(2) 0.003(2) -0.012(2)
    O12 0.032(2) 0.031(2) 0.038(2) -0.0016(18) 0.0104(18) -0.0038(19)
    O13 0.034(2) 0.038(2) 0.054(3) -0.0053(19) 0.008(2) 0.001(2)
    O14 0.056(3) 0.096(4) 0.057(3) 0.017(3) 0.006(3) 0.026(3)
    O15 0.050(3) 0.036(2) 0.059(3) -0.001(2) 0.008(2) 0.010(2)
    O16 0.039(3) 0.059(3) 0.043(3) 0.007(2) 0.005(2) -0.001(2)
    O17 0.057(3) 0.043(3) 0.079(4) -0.010(2) 0.008(3) -0.018(3)
    O18 0.044(3) 0.044(3) 0.043(3) 0.004(2) 0.008(2) -0.010(2)
    O19 0.041(3) 0.080(4) 0.050(3) 0.006(2) 0.014(2) -0.009(3)
_geom_special_details
;
All e.s.d.'s (except the e.s.d. in the dihedral angle between two l.s. planes)
are estimated using the full covariance matrix. The cell e.s.d.'s are taken
into account individually in the estimation of e.s.d.'s in distances, angles
and torsion angles; correlations between e.s.d.'s in cell parameters are only
used when they are defined by crystal symmetry. An approximate (isotropic)
treatment of cell e.s.d.'s is used for estimating e.s.d.'s involving l.s.
planes.
;
loop_
    _geom_bond_atom_site_label_1
    _geom_bond_atom_site_label_2
    _geom_bond_site_symmetry_2
    _geom_bond_distance
    _geom_bond_publ_flag
    C1 N1 . 1.330(8) ?
    C1 C2 . 1.361(9) ?
    C1 H1 . 0.9300 ?
    C2 C3 . 1.358(10) ?
    C2 H2 . 0.9300 ?
    C3 C4 . 1.364(10) ?
    C3 H3 . 0.9300 ?
    C4 C5 . 1.400(9) ?
    C4 H4 . 0.9300 ?
    C5 N1 . 1.343(8) ?
    C5 C6 . 1.479(8) ?
    C6 N2 . 1.331(7) ?
    C6 C7 . 1.376(8) ?
    C7 C8 . 1.367(9) ?
    C7 H7 . 0.9300 ?
    C8 C9 . 1.358(10) ?
    C8 H8 . 0.9300 ?
    C9 C10 . 1.359(9) ?
    C9 H9 . 0.9300 ?
    C10 N2 . 1.345(7) ?
    C10 H10 . 0.9300 ?
    C11 N3 . 1.331(8) ?
    C11 C12 . 1.362(9) ?
    C11 H11 . 0.9300 ?
    C12 C13 . 1.366(11) ?
    C12 H12 . 0.9300 ?
    C13 C14 . 1.350(11) ?
    C13 H13 . 0.9300 ?
    C14 C15 . 1.379(9) ?
    C14 H14 . 0.9300 ?
    C15 N3 . 1.350(8) ?
    C15 C16 . 1.467(9) ?
    C16 N4 . 1.336(8) ?
    C16 C17 . 1.390(9) ?
    C17 C18 . 1.349(11) ?
    C17 H17 . 0.9300 ?
    C18 C19 . 1.354(11) ?
    C18 H18 . 0.9300 ?
    C19 C20 . 1.377(10) ?
    C19 H19 . 0.9300 ?
    C20 N4 . 1.336(8) ?
    C20 H20 . 0.9300 ?
    C21 N6 . 1.330(8) ?
    C21 C22 . 1.368(9) ?
    C21 H21 . 0.9300 ?
    C22 C30 . 1.373(10) ?
    C22 H22 . 0.9300 ?
    C23 C30 . 1.365(9) ?
    C23 C24 . 1.379(8) ?
    C23 H23 . 0.9300 ?
    C24 N6 . 1.347(7) ?
    C24 C25 . 1.474(8) ?
    C25 N5 . 1.323(7) ?
    C25 C26 . 1.398(8) ?
    C26 C27 . 1.387(9) ?
    C26 H26 . 0.9300 ?
    C27 C28 . 1.346(9) ?
    C27 H27 . 0.9300 ?
    C28 C29 . 1.354(9) ?
    C28 H28 . 0.9300 ?
    C29 N5 . 1.334(8) ?
    C29 H29 . 0.9300 ?
    C30 H30 . 0.9300 ?
    Co1 N5 . 2.075(5) y
    Co1 N6 . 2.078(5) y
    Co1 N1 . 2.079(5) y
    Co1 N4 . 2.081(5) y
    Co1 N2 . 2.091(5) y
    Co1 N3 . 2.100(5) y
    Mo1 O9 . 1.671(4) ?
    Mo1 O7 . 1.884(4) ?
    Mo1 O13 . 1.888(4) ?
    Mo1 O8 . 1.948(4) ?
    Mo1 O10 . 1.957(4) ?
    Mo1 O12 . 2.310(4) ?
    Mo2 O17 . 1.671(4) ?
    Mo2 O18 . 1.888(4) ?
    Mo2 O15 . 1.909(4) ?
    Mo2 O3 . 1.929(4) ?
    Mo2 O13 . 1.948(4) ?
    Mo2 O12 . 2.299(4) ?
    Mo3 O19 . 1.673(4) ?
    Mo3 O16 . 1.868(4) ?
    Mo3 O4 . 1.888(4) ?
    Mo3 O18 . 1.950(4) ?
    Mo3 O2 . 1.968(4) ?
    Mo3 O12 . 2.318(4) ?
    Mo4 O1 . 1.673(5) ?
    Mo4 O2 . 1.894(4) ?
    Mo4 O3 . 1.900(4) ?
    Mo4 O5 . 1.951(5) ?
    Mo4 O7 . 1.961(4) ?
    Mo4 O12 . 2.316(4) ?
    Mo5 O6 . 1.669(5) ?
    Mo5 O8 . 1.884(4) ?
    Mo5 O5 . 1.900(5) ?
    Mo5 O11 . 1.939(5) ?
    Mo5 O4 . 1.943(4) ?
    Mo5 O12 . 2.307(4) ?
    Mo6 O14 . 1.682(5) ?
    Mo6 O10 . 1.887(4) ?
    Mo6 O11 . 1.902(5) ?
    Mo6 O15 . 1.934(4) ?
    Mo6 O16 . 1.976(4) ?
    Mo6 O12 . 2.316(4) ?
loop_
    _geom_angle_atom_site_label_1
    _geom_angle_atom_site_label_2
    _geom_angle_atom_site_label_3
    _geom_angle_site_symmetry_1
    _geom_angle_site_symmetry_3
    _geom_angle
    _geom_angle_publ_flag
    N1 C1 C2 . . 123.1(7) ?
    N1 C1 H1 . . 118.5 ?
    C2 C1 H1 . . 118.5 ?
    C3 C2 C1 . . 119.3(7) ?
    C3 C2 H2 . . 120.3 ?
    C1 C2 H2 . . 120.3 ?
    C2 C3 C4 . . 119.4(7) ?
    C2 C3 H3 . . 120.3 ?
    C4 C3 H3 . . 120.3 ?
    C3 C4 C5 . . 119.0(7) ?
    C3 C4 H4 . . 120.5 ?
    C5 C4 H4 . . 120.5 ?
    N1 C5 C4 . . 120.9(6) ?
    N1 C5 C6 . . 116.1(5) ?
    C4 C5 C6 . . 123.0(6) ?
    N2 C6 C7 . . 121.6(6) ?
    N2 C6 C5 . . 115.2(5) ?
    C7 C6 C5 . . 123.2(6) ?
    C8 C7 C6 . . 119.3(7) ?
    C8 C7 H7 . . 120.4 ?
    C6 C7 H7 . . 120.4 ?
    C9 C8 C7 . . 119.8(6) ?
    C9 C8 H8 . . 120.1 ?
    C7 C8 H8 . . 120.1 ?
    C8 C9 C10 . . 118.1(6) ?
    C8 C9 H9 . . 120.9 ?
    C10 C9 H9 . . 120.9 ?
    N2 C10 C9 . . 123.6(6) ?
    N2 C10 H10 . . 118.2 ?
    C9 C10 H10 . . 118.2 ?
    N3 C11 C12 . . 122.6(7) ?
    N3 C11 H11 . . 118.7 ?
    C12 C11 H11 . . 118.7 ?
    C13 C12 C11 . . 119.1(7) ?
    C13 C12 H12 . . 120.5 ?
    C11 C12 H12 . . 120.5 ?
    C14 C13 C12 . . 119.4(7) ?
    C14 C13 H13 . . 120.3 ?
    C12 C13 H13 . . 120.3 ?
    C13 C14 C15 . . 119.6(7) ?
    C13 C14 H14 . . 120.2 ?
    C15 C14 H14 . . 120.2 ?
    N3 C15 C14 . . 121.2(7) ?
    N3 C15 C16 . . 115.6(6) ?
    C14 C15 C16 . . 123.2(6) ?
    N4 C16 C17 . . 120.5(7) ?
    N4 C16 C15 . . 115.5(6) ?
    C17 C16 C15 . . 124.0(7) ?
    C18 C17 C16 . . 121.0(8) ?
    C18 C17 H17 . . 119.5 ?
    C16 C17 H17 . . 119.5 ?
    C17 C18 C19 . . 118.2(8) ?
    C17 C18 H18 . . 120.9 ?
    C19 C18 H18 . . 120.9 ?
    C18 C19 C20 . . 119.6(8) ?
    C18 C19 H19 . . 120.2 ?
    C20 C19 H19 . . 120.2 ?
    N4 C20 C19 . . 122.6(7) ?
    N4 C20 H20 . . 118.7 ?
    C19 C20 H20 . . 118.7 ?
    N6 C21 C22 . . 123.6(6) ?
    N6 C21 H21 . . 118.2 ?
    C22 C21 H21 . . 118.2 ?
    C21 C22 C30 . . 117.9(7) ?
    C21 C22 H22 . . 121.0 ?
    C30 C22 H22 . . 121.0 ?
    C30 C23 C24 . . 119.4(7) ?
    C30 C23 H23 . . 120.3 ?
    C24 C23 H23 . . 120.3 ?
    N6 C24 C23 . . 121.2(6) ?
    N6 C24 C25 . . 115.2(5) ?
    C23 C24 C25 . . 123.6(6) ?
    N5 C25 C26 . . 120.7(6) ?
    N5 C25 C24 . . 116.5(5) ?
    C26 C25 C24 . . 122.9(6) ?
    C27 C26 C25 . . 117.7(6) ?
    C27 C26 H26 . . 121.2 ?
    C25 C26 H26 . . 121.2 ?
    C28 C27 C26 . . 120.5(6) ?
    C28 C27 H27 . . 119.8 ?
    C26 C27 H27 . . 119.8 ?
    C27 C28 C29 . . 118.8(7) ?
    C27 C28 H28 . . 120.6 ?
    C29 C28 H28 . . 120.6 ?
    N5 C29 C28 . . 122.6(6) ?
    N5 C29 H29 . . 118.7 ?
    C28 C29 H29 . . 118.7 ?
    C23 C30 C22 . . 119.7(7) ?
    C23 C30 H30 . . 120.2 ?
    C22 C30 H30 . . 120.2 ?
    N5 Co1 N6 . . 78.9(2) ?
    N5 Co1 N1 . . 171.4(2) ?
    N6 Co1 N1 . . 98.20(19) ?
    N5 Co1 N4 . . 92.8(2) ?
    N6 Co1 N4 . . 96.5(2) ?
    N1 Co1 N4 . . 95.6(2) ?
    N5 Co1 N2 . . 93.2(2) ?
    N6 Co1 N2 . . 89.51(19) ?
    N1 Co1 N2 . . 78.62(19) ?
    N4 Co1 N2 . . 172.2(2) ?
    N5 Co1 N3 . . 97.0(2) ?
    N6 Co1 N3 . . 173.0(2) ?
    N1 Co1 N3 . . 86.7(2) ?
    N4 Co1 N3 . . 78.0(2) ?
    N2 Co1 N3 . . 96.3(2) ?
    O9 Mo1 O7 . . 103.4(2) ?
    O9 Mo1 O13 . . 103.9(2) ?
    O7 Mo1 O13 . . 90.01(18) ?
    O9 Mo1 O8 . . 103.0(2) ?
    O7 Mo1 O8 . . 86.9(2) ?
    O13 Mo1 O8 . . 152.92(17) ?
    O9 Mo1 O10 . . 102.8(2) ?
    O7 Mo1 O10 . . 153.66(18) ?
    O13 Mo1 O10 . . 86.59(19) ?
    O8 Mo1 O10 . . 84.4(2) ?
    O9 Mo1 O12 . . 178.6(2) ?
    O7 Mo1 O12 . . 77.40(16) ?
    O13 Mo1 O12 . . 77.16(15) ?
    O8 Mo1 O12 . . 75.91(15) ?
    O10 Mo1 O12 . . 76.38(15) ?
    O17 Mo2 O18 . . 103.3(2) ?
    O17 Mo2 O15 . . 102.9(2) ?
    O18 Mo2 O15 . . 88.73(19) ?
    O17 Mo2 O3 . . 103.1(2) ?
    O18 Mo2 O3 . . 87.96(18) ?
    O15 Mo2 O3 . . 153.89(18) ?
    O17 Mo2 O13 . . 102.9(2) ?
    O18 Mo2 O13 . . 153.82(17) ?
    O15 Mo2 O13 . . 86.36(19) ?
    O3 Mo2 O13 . . 85.28(18) ?
    O17 Mo2 O12 . . 179.2(2) ?
    O18 Mo2 O12 . . 77.50(15) ?
    O15 Mo2 O12 . . 77.28(16) ?
    O3 Mo2 O12 . . 76.72(16) ?
    O13 Mo2 O12 . . 76.34(15) ?
    O19 Mo3 O16 . . 104.5(2) ?
    O19 Mo3 O4 . . 104.3(2) ?
    O16 Mo3 O4 . . 89.9(2) ?
    O19 Mo3 O18 . . 102.9(2) ?
    O16 Mo3 O18 . . 88.10(19) ?
    O4 Mo3 O18 . . 152.37(18) ?
    O19 Mo3 O2 . . 102.0(2) ?
    O16 Mo3 O2 . . 153.38(18) ?
    O4 Mo3 O2 . . 86.13(19) ?
    O18 Mo3 O2 . . 83.50(18) ?
    O19 Mo3 O12 . . 177.44(19) ?
    O16 Mo3 O12 . . 77.75(16) ?
    O4 Mo3 O12 . . 76.77(16) ?
    O18 Mo3 O12 . . 75.87(15) ?
    O2 Mo3 O12 . . 75.71(16) ?
    O1 Mo4 O2 . . 103.8(2) ?
    O1 Mo4 O3 . . 104.5(2) ?
    O2 Mo4 O3 . . 88.71(19) ?
    O1 Mo4 O5 . . 102.2(2) ?
    O2 Mo4 O5 . . 88.06(19) ?
    O3 Mo4 O5 . . 153.15(18) ?
    O1 Mo4 O7 . . 103.3(2) ?
    O2 Mo4 O7 . . 152.92(18) ?
    O3 Mo4 O7 . . 86.39(18) ?
    O5 Mo4 O7 . . 84.46(19) ?
    O1 Mo4 O12 . . 178.4(2) ?
    O2 Mo4 O12 . . 77.12(16) ?
    O3 Mo4 O12 . . 76.83(15) ?
    O5 Mo4 O12 . . 76.46(16) ?
    O7 Mo4 O12 . . 75.83(15) ?
    O6 Mo5 O8 . . 103.8(2) ?
    O6 Mo5 O5 . . 104.2(2) ?
    O8 Mo5 O5 . . 89.3(2) ?
    O6 Mo5 O11 . . 102.1(3) ?
    O8 Mo5 O11 . . 87.6(2) ?
    O5 Mo5 O11 . . 153.44(19) ?
    O6 Mo5 O4 . . 102.9(2) ?
    O8 Mo5 O4 . . 153.17(18) ?
    O5 Mo5 O4 . . 86.3(2) ?
    O11 Mo5 O4 . . 84.69(19) ?
    O6 Mo5 O12 . . 177.9(2) ?
    O8 Mo5 O12 . . 77.15(16) ?
    O5 Mo5 O12 . . 77.63(16) ?
    O11 Mo5 O12 . . 75.97(16) ?
    O4 Mo5 O12 . . 76.05(15) ?
    O14 Mo6 O10 . . 104.1(2) ?
    O14 Mo6 O11 . . 103.5(2) ?
    O10 Mo6 O11 . . 89.9(2) ?
    O14 Mo6 O15 . . 103.6(2) ?
    O10 Mo6 O15 . . 88.0(2) ?
    O11 Mo6 O15 . . 152.55(19) ?
    O14 Mo6 O16 . . 102.5(2) ?
    O10 Mo6 O16 . . 153.36(18) ?
    O11 Mo6 O16 . . 84.39(19) ?
    O15 Mo6 O16 . . 85.39(19) ?
    O14 Mo6 O12 . . 178.3(2) ?
    O10 Mo6 O12 . . 77.53(16) ?
    O11 Mo6 O12 . . 76.43(17) ?
    O15 Mo6 O12 . . 76.39(15) ?
    O16 Mo6 O12 . . 75.83(16) ?
    C1 N1 C5 . . 118.3(5) ?
    C1 N1 Co1 . . 126.7(4) ?
    C5 N1 Co1 . . 113.9(4) ?
    C6 N2 C10 . . 117.6(6) ?
    C6 N2 Co1 . . 114.9(4) ?
    C10 N2 Co1 . . 127.3(4) ?
    C11 N3 C15 . . 118.0(6) ?
    C11 N3 Co1 . . 126.6(5) ?
    C15 N3 Co1 . . 114.0(4) ?
    C20 N4 C16 . . 118.1(6) ?
    C20 N4 Co1 . . 126.1(5) ?
    C16 N4 Co1 . . 115.7(4) ?
    C25 N5 C29 . . 119.8(5) ?
    C25 N5 Co1 . . 114.4(4) ?
    C29 N5 Co1 . . 125.3(4) ?
    C21 N6 C24 . . 118.1(6) ?
    C21 N6 Co1 . . 127.3(4) ?
    C24 N6 Co1 . . 114.0(4) ?
    Mo4 O2 Mo3 . . 116.7(2) ?
    Mo4 O3 Mo2 . . 116.5(2) ?
    Mo3 O4 Mo5 . . 117.2(2) ?
    Mo5 O5 Mo4 . . 116.0(2) ?
    Mo1 O7 Mo4 . . 116.6(2) ?
    Mo5 O8 Mo1 . . 116.8(2) ?
    Mo6 O10 Mo1 . . 116.3(2) ?
    Mo6 O11 Mo5 . . 117.1(2) ?
    Mo2 O12 Mo5 . . 179.7(2) ?
    Mo2 O12 Mo1 . . 90.06(13) ?
    Mo5 O12 Mo1 . . 89.99(13) ?
    Mo2 O12 Mo4 . . 89.78(14) ?
    Mo5 O12 Mo4 . . 89.91(13) ?
    Mo1 O12 Mo4 . . 90.02(13) ?
    Mo2 O12 Mo6 . . 90.04(13) ?
    Mo5 O12 Mo6 . . 90.27(14) ?
    Mo1 O12 Mo6 . . 89.78(13) ?
    Mo4 O12 Mo6 . . 179.7(2) ?
    Mo2 O12 Mo3 . . 90.00(13) ?
    Mo5 O12 Mo3 . . 89.96(13) ?
    Mo1 O12 Mo3 . . 179.6(2) ?
    Mo4 O12 Mo3 . . 90.40(13) ?
    Mo6 O12 Mo3 . . 89.79(13) ?
    Mo1 O13 Mo2 . . 116.4(2) ?
    Mo2 O15 Mo6 . . 116.3(2) ?
    Mo3 O16 Mo6 . . 116.6(2) ?
    Mo2 O18 Mo3 . . 116.5(2) ?
loop_
    _geom_hbond_atom_site_label_D
    _geom_hbond_atom_site_label_H
    _geom_hbond_atom_site_label_A
    _geom_hbond_site_symmetry_A
    _geom_hbond_distance_DH
    _geom_hbond_distance_HA
    _geom_hbond_distance_DA
    _geom_hbond_angle_DHA
    C2 H2 O11 1_554 0.93 2.36 3.166(9) 145
    C4 H4 O17 2_655 0.93 2.52 3.165(9) 127
    C11 H11 O4 4_565 0.93 2.51 3.400(8) 161
    C12 H12 O2 4_565 0.93 2.47 3.277(10) 145
    C20 H20 O14 3_756 0.93 2.53 3.159(9) 125
    C22 H22 O8 4_665 0.93 2.54 3.230(9) 132
    C26 H26 O18 . 0.93 2.58 3.459(8) 157
