# Supplementary material for: Tris(2,2′-bipyridine)­cobalt(II) μ6-oxido-dodeca-μ2-oxido-hexa­oxidohexa­molydate(VI)
Source: Acta Crystallogr Sect E Struct Rep Online. 2010 Jun 5;66(Pt 7):m756–7. doi: 10.1107/S1600536810020775 (PMC3006945; doi:10.1107/S1600536810020775)
Supplement: Supplementary file 2 [file e-66-0m756-Isup2.hkl]

# 
# h,k,l, Fc-squared, Fo-squared, sigma(Fo-squared) and status flag 
# 
data_I
_shelx_title ' z in P2(1)/n' 
_shelx_refln_list_code          4 
_shelx_F_calc_maximum      814.71 
_exptl_crystal_F_000      2708.00 
_reflns_d_resolution_high  0.8577 
 
loop_ 
 _symmetry_equiv_pos_as_xyz 
 'x, y, z' 
 '-x+1/2, y+1/2, -z+1/2' 
 '-x, -y, -z' 
 'x-1/2, -y-1/2, z-1/2' 
 
_cell_length_a    12.3098 
_cell_length_b    18.9785 
_cell_length_c    17.1499 
_cell_angle_alpha  90.000 
_cell_angle_beta  100.895 
_cell_angle_gamma  90.000 
 
_shelx_F_squared_multiplier     1.000 
 
loop_ 
 _refln_index_h 
 _refln_index_k 
 _refln_index_l 
 _refln_F_squared_calc 
 _refln_F_squared_meas 
 _refln_F_squared_sigma 
 _refln_observed_status 
   2   0   0   157491.72   175946.30   1886.14 o 
   4   0   0    29471.09    28724.23    428.40 o 
   6   0   0     4680.45     4762.72    160.64 o 
   8   0   0      790.49      987.84    130.99 o 
  10   0   0     1626.22     1758.95    184.10 o 
  12   0   0     1313.17     1570.64    294.92 o 
  14   0   0        0.14       -6.86    219.48 o 
   2   1   0    10307.50    11078.03    136.62 o 
   3   1   0     6318.16     6882.52    103.69 o 
   4   1   0    20860.25    20408.98    201.98 o 
   5   1   0     5019.41     5019.07    114.22 o 
   6   1   0     3563.24     3347.06    102.15 o 
   7   1   0      693.50     1061.31    372.70 o 
   8   1   0     3287.44     3311.27    243.72 o 
   9   1   0     5682.73     6153.29    227.69 o 
  10   1   0     2895.43     2996.71    158.12 o 
  11   1   0     1134.24     1086.34    166.31 o 
  12   1   0      401.85      546.03    174.39 o 
  13   1   0     6907.64     7425.55    370.99 o 
  14   1   0      650.23      674.76    191.52 o 
   0   2   0    11182.07    11728.38    233.20 o 
   1   2   0   478062.06   485193.69   3474.84 o 
   2   2   0       55.83       79.44     22.19 o 
   3   2   0    30342.96    29772.23    271.56 o 
   4   2   0       93.61      172.76     33.33 o 
   5   2   0      103.46       67.84     38.48 o 
   6   2   0    10957.64    10180.28    171.01 o 
   7   2   0     2578.66     2615.00    161.68 o 
   8   2   0    50187.96    50625.48    468.74 o 
   9   2   0      597.13      747.11    101.73 o 
  10   2   0     1116.89     1141.81    118.13 o 
  11   2   0     1225.57     1227.05    135.60 o 
  12   2   0     9592.71     9645.01    399.56 o 
  13   2   0     1017.97     1550.07    218.24 o 
   1   3   0      693.47      834.17     63.27 o 
   2   3   0     4880.78     4518.05    111.98 o 
   3   3   0     2357.35     2431.39     76.05 o 
   4   3   0       68.33       31.14     32.93 o 
   5   3   0      132.08      141.32     41.75 o 
   6   3   0    18969.66    18202.16    235.05 o 
   7   3   0     7479.52     7657.79    174.10 o 
   8   3   0     2401.38     2606.45    149.64 o 
   9   3   0     1718.67     1852.17    123.98 o 
  10   3   0     1074.73     1066.74    115.17 o 
  11   3   0     6383.71     6672.73    236.03 o 
  12   3   0    10075.48    10189.62    413.62 o 
  13   3   0      255.77      350.36    192.04 o 
   0   4   0      327.69      696.10     60.18 o 
   1   4   0     7467.58     7288.90    110.47 o 
   2   4   0    37195.99    37210.54    381.37 o 
   3   4   0      613.53      542.83     60.26 o 
   4   4   0     2271.27     2359.33    119.34 o 
   5   4   0      126.10       28.66     39.10 o 
   6   4   0    20644.37    20797.86    260.07 o 
   7   4   0    80799.92    78524.20    860.66 o 
   8   4   0        1.86       10.04     76.98 o 
   9   4   0    21358.78    21358.51    360.97 o 
  10   4   0     3733.50     3671.36    175.82 o 
  11   4   0    17388.60    17961.46    352.78 o 
  12   4   0      580.75      637.52    195.47 o 
  13   4   0     4084.77     4606.10    319.98 o 
   1   5   0    62081.42    63073.18    408.06 o 
   2   5   0    19969.16    19539.18    215.22 o 
   3   5   0     1016.44     1077.05     55.19 o 
   4   5   0     2453.98     2518.56     96.45 o 
   5   5   0     9975.48     9845.56    212.29 o 
   6   5   0    53093.35    53128.07    457.27 o 
   7   5   0    31633.37    31033.05    356.06 o 
   8   5   0     6714.05     7125.27    200.18 o 
   9   5   0       27.22      -60.72     69.72 o 
  10   5   0     1699.64     1649.69    153.13 o 
  11   5   0     2287.42     2498.94    178.90 o 
  12   5   0      134.79      -66.30    152.71 o 
  13   5   0     2862.25     2736.62    390.95 o 
   0   6   0    15438.13    14377.26    258.33 o 
   1   6   0    74588.06    71070.34    464.70 o 
   2   6   0     1250.23     1385.64     70.04 o 
   3   6   0     3042.00     3031.70     96.09 o 
   4   6   0      947.90      978.67     59.45 o 
   5   6   0    15126.97    14039.28    215.29 o 
   6   6   0       13.42      -55.40     55.40 o 
   7   6   0     7233.25     7797.00    194.04 o 
   8   6   0    25403.71    24856.95    336.64 o 
   9   6   0      222.70      195.27     84.41 o 
  10   6   0     2488.33     2447.24    155.79 o 
  11   6   0     1745.17     1453.79    175.25 o 
  12   6   0     2221.98     2086.23    270.92 o 
  13   6   0      679.93      624.14    281.21 o 
   1   7   0     3095.09     2709.03    135.96 o 
   2   7   0    34293.98    32196.73    294.17 o 
   3   7   0     4926.93     4259.67    112.63 o 
   4   7   0        1.44       23.97     40.48 o 
   5   7   0    24862.61    23847.63    248.36 o 
   6   7   0        0.62      -70.12     70.12 o 
   7   7   0    33863.70    33072.46    510.99 o 
   8   7   0     1810.01     1629.02    121.42 o 
   9   7   0     8820.96     8680.73    227.12 o 
  10   7   0      311.80      197.15    102.96 o 
  11   7   0       12.02     -113.82    113.82 o 
  12   7   0      166.19       13.72    212.62 o 
  13   7   0     1789.85     1371.74    349.79 o 
   0   8   0    18959.56    16847.59    411.97 o 
   1   8   0      116.44      169.96     55.25 o 
   2   8   0      297.35      584.60     66.60 o 
   3   8   0    18168.57    19191.08    362.96 o 
   4   8   0     1677.32     1582.37     84.97 o 
   5   8   0    12552.55    11772.80    183.25 o 
   6   8   0    22942.16    23263.78    321.11 o 
   7   8   0     5201.31     4998.33    176.46 o 
   8   8   0     3756.43     3550.74    162.38 o 
   9   8   0      106.75       83.27     87.37 o 
  10   8   0        3.18      -97.60     97.60 o 
  11   8   0      555.44      470.10    154.08 o 
  12   8   0        8.54     -212.62    212.62 o 
  13   8   0     2221.61     2311.38    411.52 o 
   1   9   0    18211.49    17161.44    255.75 o 
   2   9   0      548.32      459.70     67.79 o 
   3   9   0      961.07      889.19     75.69 o 
   4   9   0     1218.83     1335.08    123.71 o 
   5   9   0    40294.46    40112.22    503.18 o 
   6   9   0     1443.41     1497.66    121.46 o 
   7   9   0     1417.62     1351.22    119.68 o 
   8   9   0    12974.62    12814.87    266.70 o 
   9   9   0     1323.52     1340.24    135.92 o 
  10   9   0    15373.80    14764.26    315.34 o 
  11   9   0      394.40      445.05    151.79 o 
  12   9   0     1092.73      891.63    322.36 o 
   0  10   0     2706.22     3522.16    274.35 o 
   1  10   0     4792.56     5244.54    152.72 o 
   2  10   0    20683.11    21032.81    316.35 o 
   3  10   0     5926.88     5700.59    155.25 o 
   4  10   0     4805.85     4194.11    181.99 o 
   5  10   0      943.17     1295.28    118.80 o 
   6  10   0    18032.88    17163.04    358.28 o 
   7  10   0     1750.51     1825.59    132.13 o 
   8  10   0     1859.32     1892.86    140.61 o 
   9  10   0      195.80      124.40    108.24 o 
  10  10   0        9.68      -45.24    132.56 o 
  11  10   0      909.02      849.54    207.89 o 
  12  10   0     1012.25      932.78    322.36 o 
   1  11   0      235.18      133.03     71.54 o 
   2  11   0      194.58      110.75     68.82 o 
   3  11   0     2257.25     2368.13    124.97 o 
   4  11   0    26256.21    25228.62    320.20 o 
   5  11   0     2734.93     2830.26    157.10 o 
   6  11   0     7922.41     7832.42    223.77 o 
   7  11   0     2319.56     2353.97    148.70 o 
   8  11   0      439.92      464.82    110.56 o 
   9  11   0    13544.80    13052.96    451.43 o 
  10  11   0      401.91      203.17    142.72 o 
  11  11   0     4705.98     4246.46    257.91 o 
  12  11   0      383.24      178.33    267.49 o 
   0  12   0     6811.28     6747.95    277.24 o 
   1  12   0     4942.09     4954.13    175.24 o 
   2  12   0    16574.06    15928.57    269.27 o 
   3  12   0      739.60      694.46    101.36 o 
   4  12   0    14464.30    14023.14    405.40 o 
   5  12   0     7467.16     7059.07    219.44 o 
   6  12   0       73.63       59.47     92.13 o 
   7  12   0     6204.28     6364.37    220.27 o 
   8  12   0     3657.49     3252.12    209.99 o 
   9  12   0     5078.77     5018.97    264.62 o 
  10  12   0     2170.91     2420.45    222.10 o 
  11  12   0      104.36       53.70    185.12 o 
   1  13   0     7693.72     7649.35    243.49 o 
   2  13   0     2653.91     2571.98    151.63 o 
   3  13   0    17447.58    16945.75    394.66 o 
   4  13   0     8305.96     8800.14    255.19 o 
   5  13   0     5502.05     5725.54    211.67 o 
   6  13   0     2841.15     3109.04    173.66 o 
   7  13   0      112.42      148.62    163.70 o 
   8  13   0      428.37      301.82    149.19 o 
   9  13   0       58.23     -130.23    130.23 o 
  10  13   0     1828.84     1870.38    209.52 o 
  11  13   0      158.05     -103.80    148.88 o 
   0  14   0        3.43     -125.70    125.70 o 
   1  14   0      128.96       -9.49    107.96 o 
   2  14   0     3758.98     3986.37    227.27 o 
   3  14   0    31139.63    30708.61    507.31 o 
   4  14   0     4161.35     4248.44    203.99 o 
   5  14   0      509.11      373.79    112.02 o 
   6  14   0     3504.91     3490.67    192.33 o 
   7  14   0     8251.79     8049.49    309.56 o 
   8  14   0     7301.43     7179.32    431.63 o 
   9  14   0     1450.90     1041.02    215.81 o 
  10  14   0      458.03      336.68    167.00 o 
   1  15   0      138.70      -57.70     91.30 o 
   2  15   0     3329.01     3556.15    177.15 o 
   3  15   0    15856.90    16119.43    306.95 o 
   4  15   0     1004.80     1021.29    140.97 o 
   5  15   0     2816.22     3064.07    190.97 o 
   6  15   0       82.30      -85.87    114.91 o 
   7  15   0     4939.08     5235.78    281.85 o 
   8  15   0       23.34     -132.69    132.69 o 
   9  15   0      335.88      185.52    156.69 o 
  10  15   0       46.26     -139.42    139.42 o 
   0  16   0     5776.21     6298.79    315.61 o 
   1  16   0      578.35      393.02    119.62 o 
   2  16   0     2041.54     1877.42    179.88 o 
   3  16   0    15225.30    15578.83    394.10 o 
   4  16   0     4042.57     3793.06    215.99 o 
   5  16   0     5995.83     6328.38    250.57 o 
   6  16   0     1097.88      780.85    178.59 o 
   7  16   0      240.92      196.16    190.87 o 
   8  16   0      455.17      325.86    274.20 o 
   9  16   0      153.54      -49.53    155.04 o 
   1  17   0     1457.71     1594.96    157.61 o 
   2  17   0      550.73      333.15    149.11 o 
   3  17   0     4490.05     4953.46    235.06 o 
   4  17   0     6926.57     7171.84    270.52 o 
   5  17   0     1999.35     1743.60    217.40 o 
   6  17   0      453.54      251.66    163.06 o 
   7  17   0       65.97     -136.63    136.63 o 
   8  17   0      635.08      564.80    187.73 o 
   9  17   0       76.65     -253.77    253.77 o 
   0  18   0       38.58       50.86    182.35 o 
   1  18   0     5295.73     5499.92    238.84 o 
   2  18   0     3148.90     3056.55    197.05 o 
   3  18   0      236.95      207.59    168.27 o 
   4  18   0    15131.54    15407.06    443.31 o 
   5  18   0     1683.74     1559.49    218.60 o 
   6  18   0     1306.77     1168.53    202.67 o 
   7  18   0     2154.42     1952.14    233.98 o 
   8  18   0     1206.56     1285.80    223.63 o 
   1  19   0        0.29      -29.27    122.08 o 
   2  19   0     1645.75     1487.84    176.98 o 
   3  19   0      766.03      489.15    179.37 o 
   4  19   0     7655.48     7969.33    340.39 o 
   5  19   0      314.76      485.48    187.01 o 
   6  19   0      588.75      478.16    216.38 o 
   7  19   0       48.99       -9.23    173.92 o 
   0  20   0      624.86      559.82    213.22 o 
   1  20   0     1090.24     1054.21    159.34 o 
   2  20   0      198.19       89.77    140.23 o 
   3  20   0     1256.09     1061.78    209.08 o 
   4  20   0     4534.54     4934.42    450.44 o 
   5  20   0     1981.36     2456.55    297.98 o 
   6  20   0      436.43      -27.43    322.36 o 
   1  21   0     1068.49     1171.23    162.44 o 
   2  21   0       97.09      -65.42    157.64 o 
   3  21   0       36.76      -38.93    160.01 o 
   4  21   0       22.78      -28.57    277.19 o 
   0  22   0     1509.44     1519.64    257.68 o 
   1  22   0       37.12     -156.46    156.46 o 
 -13   0   1      217.61      -89.16    205.76 o 
 -11   0   1       68.66     -143.74    147.46 o 
  -9   0   1    16376.10    16990.11    416.75 o 
  -7   0   1     1127.53     1479.10    118.99 o 
  -5   0   1     6380.56     6597.10    155.49 o 
  -3   0   1      325.42      300.86     58.42 o 
   1   0   1   130131.14   143353.75   1652.95 o 
   3   0   1   663751.63   668230.50   9654.60 o 
   5   0   1   109521.47   109467.66   1034.00 o 
   7   0   1     2627.90     2691.21    148.73 o 
   9   0   1     7823.18     8162.65    449.25 o 
  11   0   1        3.66     -134.68    171.47 o 
  13   0   1     1588.49     1844.99    329.22 o 
 -14   1   1      456.08      484.96    315.50 o 
 -13   1   1     2321.91     2368.24    252.19 o 
 -12   1   1     1728.30     1744.30    223.09 o 
 -11   1   1     2939.06     2835.95    176.21 o 
 -10   1   1     6400.51     6497.43    205.91 o 
  -9   1   1    11337.83    11640.21    355.40 o 
  -8   1   1    31267.62    32156.04    353.54 o 
  -7   1   1     1660.49     1856.55    113.17 o 
  -6   1   1       41.25      -20.83     36.34 o 
  -5   1   1     1745.91     2003.01     79.10 o 
  -4   1   1    17667.47    18344.92    166.29 o 
  -3   1   1     2998.61     2797.34     60.84 o 
  -2   1   1     2370.16     2322.02     47.12 o 
  -1   1   1    52173.00    54581.56    658.44 o 
   1   1   1     9976.31    10011.49    138.51 o 
   2   1   1    11482.31    11859.00    118.58 o 
   4   1   1     1415.82     1626.03     84.62 o 
   5   1   1     2578.31     2923.52    242.63 o 
   6   1   1      336.99      480.38     61.90 o 
   7   1   1      906.08     1109.86     76.28 o 
   8   1   1     2675.37     2731.60    131.60 o 
   9   1   1     3116.98     3136.51    156.70 o 
  10   1   1     6446.54     6535.74    209.95 o 
  11   1   1        1.68       68.49    106.95 o 
  12   1   1       17.78      253.15    117.12 o 
  13   1   1      647.29      959.51    196.37 o 
 -14   2   1      137.99      138.37    166.85 o 
 -13   2   1      536.42      359.30    168.91 o 
 -12   2   1     1268.51     1205.18    236.63 o 
 -11   2   1     3086.20     3221.66    173.71 o 
 -10   2   1     5101.69     5236.10    188.70 o 
  -9   2   1    19491.20    19441.28    297.02 o 
  -8   2   1        0.10      -72.86     72.86 o 
  -7   2   1    78337.48    77155.16   1023.11 o 
  -6   2   1     3409.35     3497.13     97.93 o 
  -5   2   1      227.99      250.21     38.09 o 
  -4   2   1      345.26      378.09     59.15 o 
  -3   2   1    34577.32    34317.88    232.63 o 
  -2   2   1        3.52       39.81     18.23 o 
  -1   2   1      208.26      262.83     21.20 o 
   0   2   1   147428.95   148435.47    875.74 o 
   1   2   1      873.77      964.22     53.46 o 
   2   2   1      751.42      612.36     48.20 o 
   3   2   1    31437.01    33119.26    311.53 o 
   4   2   1   101097.31    99545.20    605.61 o 
   5   2   1      281.42      344.00     50.14 o 
   6   2   1    11469.66    11234.80    177.97 o 
   7   2   1     4612.99     4815.52    191.43 o 
   8   2   1     3109.17     3161.84    139.74 o 
   9   2   1     1283.21     1252.13    114.72 o 
  10   2   1     1596.62     1565.34    130.99 o 
  11   2   1    24340.70    25597.55    415.18 o 
  12   2   1       36.29       18.18    111.03 o 
  13   2   1     6962.38     7485.33    373.06 o 
 -14   3   1     2689.06     3142.73    288.29 o 
 -13   3   1     4278.09     4104.33    307.94 o 
 -12   3   1     5448.44     5661.27    435.53 o 
 -11   3   1     3245.88     3373.09    180.69 o 
 -10   3   1     5630.79     5850.32    196.23 o 
  -9   3   1    28365.79    28973.39    363.38 o 
  -8   3   1     1780.59     1701.26    136.28 o 
  -7   3   1     2797.88     2984.45    134.59 o 
  -6   3   1     8392.13     7981.38    138.22 o 
  -5   3   1     1361.41     1439.05     61.52 o 
  -4   3   1     5923.94     6216.94    157.89 o 
  -3   3   1    24168.62    24158.62    192.85 o 
  -2   3   1     2859.76     3536.24    144.89 o 
  -1   3   1      602.29      655.52     33.39 o 
   0   3   1     5364.53     5430.39     78.06 o 
   1   3   1        3.18      106.88     23.10 o 
   2   3   1    26743.22    26517.44    235.42 o 
   3   3   1    11176.79    11232.10    162.99 o 
   4   3   1      387.01      230.24     40.54 o 
   5   3   1     2017.50     1877.81    124.68 o 
   6   3   1       12.57       80.89     47.48 o 
   7   3   1    11856.98    12164.50    215.77 o 
   8   3   1     2513.86     2461.23    140.82 o 
   9   3   1     1836.16     1717.31    132.80 o 
  10   3   1     5205.32     5219.34    201.23 o 
  11   3   1     7822.77     8022.07    256.89 o 
  12   3   1      213.79      704.83    134.91 o 
  13   3   1     2089.54     2544.58    370.37 o 
 -13   4   1      692.32      688.65    191.52 o 
 -12   4   1     3048.87     2800.02    260.68 o 
 -11   4   1     2572.52     2594.45    171.31 o 
 -10   4   1       28.55       -1.35     75.48 o 
  -9   4   1      157.91      224.71     95.51 o 
  -8   4   1    94575.45    92101.61    754.07 o 
  -7   4   1    17657.82    17735.56    257.26 o 
  -6   4   1    20938.50    20122.96    251.96 o 
  -5   4   1     1139.11     1272.75     68.57 o 
  -4   4   1     9721.00     9183.53    125.02 o 
  -3   4   1    24082.07    25338.95    211.54 o 
  -2   4   1     1470.67     1512.23    128.32 o 
  -1   4   1   124671.74   126920.61    692.10 o 
   0   4   1     5647.12     5402.81     95.89 o 
   1   4   1     1511.80     1466.59     88.95 o 
   2   4   1     5325.22     5271.13    103.88 o 
   3   4   1     5406.50     5854.43    113.64 o 
   4   4   1     1145.15     1053.69     92.85 o 
   5   4   1       28.33      -29.60     37.94 o 
   6   4   1     3340.67     3718.15    126.67 o 
   7   4   1       40.61      -21.83     72.58 o 
   8   4   1     8933.54     8259.07    196.74 o 
   9   4   1    10523.41     9885.36    253.26 o 
  10   4   1    18279.23    18742.25    356.39 o 
  11   4   1       50.55      -11.44    107.05 o 
  12   4   1    25383.84    25622.26    441.99 o 
  13   4   1      893.20      857.34    288.07 o 
 -13   5   1      462.60      477.94    183.53 o 
 -12   5   1     3676.13     3656.18    284.17 o 
 -11   5   1     7837.30     7688.40    248.02 o 
 -10   5   1        3.49      -49.31     86.75 o 
  -9   5   1       12.21      -69.89     70.25 o 
  -8   5   1    11561.65    11916.46    240.78 o 
  -7   5   1    17409.74    17599.28    265.60 o 
  -6   5   1     8464.74     8123.25    141.04 o 
  -5   5   1     9599.90     9027.73    138.61 o 
  -4   5   1      352.40      267.39     38.44 o 
  -3   5   1    59438.96    60788.73    450.38 o 
  -2   5   1    22126.99    22815.76    211.12 o 
  -1   5   1   227663.25   232450.31   1438.57 o 
   0   5   1     6327.96     6521.95    139.30 o 
   1   5   1    11664.83    11088.90    150.57 o 
   2   5   1   114962.65   114957.81    724.91 o 
   3   5   1    10085.96     9824.81    158.75 o 
   4   5   1     6284.03     5939.96    136.52 o 
   5   5   1     4183.26     3982.15    122.22 o 
   6   5   1     1303.94     1428.66     93.47 o 
   7   5   1     4421.32     4532.22    156.93 o 
   8   5   1     2791.71     2546.82    135.92 o 
   9   5   1     6796.86     6558.92    194.03 o 
  10   5   1    12088.84    12386.50    332.86 o 
  11   5   1     2762.43     2947.51    188.86 o 
  12   5   1       18.39     -118.28    137.13 o 
  13   5   1      680.93      857.34    281.21 o 
 -13   6   1        0.03        7.72    154.29 o 
 -12   6   1      123.83     -131.73    131.73 o 
 -11   6   1     1641.44     1860.51    181.76 o 
 -10   6   1      683.43      552.86    108.44 o 
  -9   6   1     1670.92     1770.39    123.81 o 
  -8   6   1     8826.01     8688.12    220.35 o 
  -7   6   1    15394.27    14326.90    248.88 o 
  -6   6   1      692.25      610.43     59.20 o 
  -5   6   1     4349.23     4066.29    104.39 o 
  -4   6   1      544.23      545.31     67.49 o 
  -3   6   1      369.69      281.44     53.17 o 
  -2   6   1    50382.16    49042.42    607.84 o 
  -1   6   1    10405.15     9968.35    153.02 o 
   0   6   1    83602.13    84585.14    589.25 o 
   1   6   1    24274.32    23192.08    230.80 o 
   2   6   1     1195.93     1304.94     69.37 o 
   3   6   1       88.45      114.28     39.52 o 
   4   6   1    35667.61    35041.02    526.05 o 
   5   6   1     4257.94     4760.29    139.69 o 
   6   6   1    39345.68    38622.86    425.39 o 
   7   6   1        2.34      -86.27     86.27 o 
   8   6   1      219.79      135.87    149.39 o 
   9   6   1       27.41      -71.94     71.94 o 
  10   6   1      261.59      314.06    105.55 o 
  11   6   1    12470.29    12143.16    455.88 o 
  12   6   1      161.10      -41.71    239.13 o 
  13   6   1       35.14      144.03    246.91 o 
 -13   7   1     2200.58     1707.82    363.51 o 
 -12   7   1      110.17      153.50    151.33 o 
 -11   7   1     4630.76     4309.64    202.42 o 
 -10   7   1      471.26      372.90    123.71 o 
  -9   7   1      764.85      724.04    102.29 o 
  -8   7   1      558.92      343.85     91.33 o 
  -7   7   1      158.67       86.82     81.34 o 
  -6   7   1       27.01      -62.83     62.83 o 
  -5   7   1      155.09      169.20     48.38 o 
  -4   7   1    22858.72    22474.98    241.79 o 
  -3   7   1      760.30      801.04     61.45 o 
  -2   7   1    52777.87    51126.77    388.02 o 
  -1   7   1      544.57      567.94     58.28 o 
   0   7   1    25108.97    25781.27    260.04 o 
   1   7   1    24759.56    23880.37    250.77 o 
   2   7   1    13586.88    12081.15    176.78 o 
   3   7   1    66939.48    65959.37    608.74 o 
   4   7   1       91.88       62.37     43.31 o 
   5   7   1     5658.59     5163.33    152.61 o 
   6   7   1    32853.36    31095.42    360.33 o 
   7   7   1     6057.90     6185.92    184.94 o 
   8   7   1     1264.22     1044.05    107.73 o 
   9   7   1      741.82      699.69    106.47 o 
  10   7   1      580.96      615.79    116.69 o 
  11   7   1      222.27      -37.37    373.80 o 
  12   7   1     1048.93      588.22    170.48 o 
  13   7   1       95.11     -205.76    233.20 o 
 -13   8   1     1005.92     1172.84    336.08 o 
 -12   8   1      102.55     -133.30    133.30 o 
 -11   8   1     1009.45      991.17    223.93 o 
 -10   8   1     4422.86     4578.68    202.70 o 
  -9   8   1     3005.98     3119.71    162.01 o 
  -8   8   1     1183.87      998.65    111.79 o 
  -7   8   1        0.30      -70.64     70.64 o 
  -6   8   1     7127.67     6647.74    186.42 o 
  -5   8   1      639.77      563.04     63.39 o 
  -4   8   1     6562.16     6470.92    141.03 o 
  -3   8   1    18169.58    17985.81    228.04 o 
  -2   8   1    14121.94    12972.34    194.31 o 
  -1   8   1    25763.98    24738.24    269.10 o 
   0   8   1     3810.43     4082.70    124.68 o 
   1   8   1     3690.53     3417.87    118.15 o 
   2   8   1     4173.55     3705.84    127.80 o 
   3   8   1    12773.59    13223.97    306.16 o 
   4   8   1       14.43      -47.80     47.80 o 
   5   8   1     9491.60     9699.97    206.28 o 
   6   8   1    18547.28    18996.85    345.85 o 
   7   8   1     7593.80     7385.07    202.71 o 
   8   8   1      199.30      122.30     83.68 o 
   9   8   1       63.99       25.32     90.37 o 
  10   8   1     1110.84     1197.85    170.06 o 
  11   8   1      326.94      224.68    168.52 o 
  12   8   1        1.33     -155.19    155.19 o 
 -12   9   1       32.15      -48.01    240.05 o 
 -11   9   1      509.19      619.03    130.64 o 
 -10   9   1     5221.58     5326.28    323.34 o 
  -9   9   1     1880.00     1975.00    147.76 o 
  -8   9   1     1047.54     1033.30    114.75 o 
  -7   9   1    18875.12    18412.91    303.22 o 
  -6   9   1      564.55      455.62     95.77 o 
  -5   9   1    41807.31    41249.21    382.58 o 
  -4   9   1      184.98       97.47     73.10 o 
  -3   9   1     2338.87     2406.23    106.67 o 
  -2   9   1     7499.56     7471.71    164.24 o 
  -1   9   1     5777.71     5235.17    144.95 o 
   0   9   1     1521.73     1687.81    101.82 o 
   1   9   1      316.01      202.33     61.86 o 
   2   9   1    12635.16    11868.20    200.59 o 
   3   9   1      780.24      910.19     79.90 o 
   4   9   1     6954.00     6540.94    152.38 o 
   5   9   1    14710.77    14142.05    259.95 o 
   6   9   1    42220.53    41538.32    717.22 o 
   7   9   1     6496.61     6405.16    195.19 o 
   8   9   1     1844.46     1908.35    134.88 o 
   9   9   1     4257.23     4226.25    232.55 o 
  10   9   1     2794.35     3127.30    226.90 o 
  11   9   1     1477.24     1590.57    185.62 o 
  12   9   1       37.65     -132.05    132.05 o 
 -12  10   1      370.20      -54.17    226.08 o 
 -11  10   1     2076.65     2074.24    205.67 o 
 -10  10   1     3411.57     3618.16    199.59 o 
  -9  10   1     4931.49     4877.06    206.21 o 
  -8  10   1       14.59      -37.98     79.79 o 
  -7  10   1     1174.43     1207.78    117.42 o 
  -6  10   1     6563.70     6454.28    205.79 o 
  -5  10   1    47626.00    47132.60    669.18 o 
  -4  10   1     4176.63     4228.65    155.41 o 
  -3  10   1     5805.11     6648.93    164.02 o 
  -2  10   1     6636.58     6730.85    168.48 o 
  -1  10   1     8200.22     8059.41    181.19 o 
   0  10   1     4637.21     4837.38    170.54 o 
   1  10   1     3086.55     3190.18    128.81 o 
   2  10   1       24.87      -26.49     55.87 o 
   3  10   1      380.18      363.99     71.28 o 
   4  10   1      683.33      667.15    145.70 o 
   5  10   1    28996.53    29382.25    376.95 o 
   6  10   1      477.48      374.39     95.85 o 
   7  10   1     5661.12     5506.26    238.55 o 
   8  10   1      148.17      165.20     94.07 o 
   9  10   1     7068.64     6629.76    278.96 o 
  10  10   1      237.66       54.88    135.33 o 
  11  10   1      697.11      575.51    163.03 o 
  12  10   1      536.70      318.58    168.73 o 
 -12  11   1      225.56      -26.79    239.70 o 
 -11  11   1     1180.97      984.09    174.93 o 
 -10  11   1     1427.73     1426.13    157.81 o 
  -9  11   1      476.71      464.38    150.00 o 
  -8  11   1      920.28      827.79    120.57 o 
  -7  11   1      495.01      398.75     97.05 o 
  -6  11   1    45669.95    46375.95    797.93 o 
  -5  11   1     1642.47     1770.67    133.89 o 
  -4  11   1     6606.62     6924.56    186.97 o 
  -3  11   1       41.69      -26.96     74.81 o 
  -2  11   1    17297.44    17716.47    268.53 o 
  -1  11   1     6415.29     6078.29    176.46 o 
   0  11   1     1544.67     1601.30    126.50 o 
   1  11   1     8060.21     7557.26    214.29 o 
   2  11   1     4876.54     4989.83    160.17 o 
   3  11   1    20785.83    20195.65    285.46 o 
   4  11   1     1784.04     1651.50    114.56 o 
   5  11   1    27216.42    26534.46    371.93 o 
   6  11   1       94.19      -23.69     79.93 o 
   7  11   1      416.38      354.04     97.31 o 
   8  11   1        4.27      -71.89    118.53 o 
   9  11   1     5915.07     5839.86    273.18 o 
  10  11   1     8787.07     8490.83    315.23 o 
  11  11   1      726.57      796.30    174.80 o 
  12  11   1       40.18     -137.17    212.62 o 
 -11  12   1       35.38     -134.57    134.57 o 
 -10  12   1      368.50      -18.03    151.21 o 
  -9  12   1     3153.29     3336.21    196.69 o 
  -8  12   1     1347.40     1364.97    144.16 o 
  -7  12   1      197.59       75.21     92.87 o 
  -6  12   1     1226.06     1519.11    133.75 o 
  -5  12   1     8707.65     9007.98    242.99 o 
  -4  12   1    50117.32    50720.45    486.10 o 
  -3  12   1    17414.33    17631.42    283.38 o 
  -2  12   1      521.16      433.92    106.09 o 
  -1  12   1     1487.95     1444.21    121.28 o 
   0  12   1      943.36      828.42    121.30 o 
   1  12   1     7134.65     6724.16    221.69 o 
   2  12   1      223.26      -24.27     85.88 o 
   3  12   1      714.57      736.86    101.48 o 
   4  12   1     4025.44     3926.88    182.71 o 
   5  12   1     5080.46     4769.25    190.74 o 
   6  12   1     9037.20     9550.95    246.91 o 
   7  12   1    18959.12    19205.11    411.34 o 
   8  12   1     1096.90     1364.03    179.16 o 
   9  12   1     3265.40     3409.97    262.34 o 
  10  12   1     1945.09     2170.78    215.01 o 
  11  12   1      114.99       -4.54    139.84 o 
 -11  13   1      999.51      996.43    307.46 o 
 -10  13   1        0.23     -126.69    126.69 o 
  -9  13   1        1.00     -124.01    124.01 o 
  -8  13   1      532.70      456.95    131.15 o 
  -7  13   1     6270.35     6514.23    248.13 o 
  -6  13   1       15.14      -91.99     91.99 o 
  -5  13   1     4750.87     5017.71    204.41 o 
  -4  13   1     1790.88     1817.69    135.16 o 
  -3  13   1    15214.62    14685.60    274.77 o 
  -2  13   1        1.18      -90.05     90.05 o 
  -1  13   1       93.78      -50.53     90.33 o 
   0  13   1    17684.41    17467.34    297.04 o 
   1  13   1     4534.90     4517.59    206.69 o 
   2  13   1    31888.09    31463.47    391.22 o 
   3  13   1      254.31       36.21     84.93 o 
   4  13   1     8266.54     8202.13    237.79 o 
   5  13   1      465.73      300.51    127.70 o 
   6  13   1     2019.26     2110.48    170.98 o 
   7  13   1     9962.23    10406.86    713.77 o 
   8  13   1     3156.43     3344.54    237.91 o 
   9  13   1      110.25     -133.69    133.69 o 
  10  13   1      693.58      687.08    172.03 o 
  11  13   1     2002.98     1744.92    217.61 o 
 -10  14   1        5.04     -129.53    129.53 o 
  -9  14   1      305.14      117.75    146.97 o 
  -8  14   1     2096.75     1786.30    171.09 o 
  -7  14   1     4156.61     4053.66    209.75 o 
  -6  14   1      144.51       37.89    104.63 o 
  -5  14   1     1203.33     1107.17    143.64 o 
  -4  14   1    20044.80    20103.42    359.34 o 
  -3  14   1     3299.41     3262.24    186.59 o 
  -2  14   1    16110.53    16330.72    299.33 o 
  -1  14   1      531.45      461.03    125.07 o 
   0  14   1     6335.25     6164.76    208.97 o 
   1  14   1     1867.16     1828.04    141.29 o 
   2  14   1      155.84      -56.76    109.60 o 
   3  14   1      247.50       90.08     93.35 o 
   4  14   1     3567.91     3532.48    184.75 o 
   5  14   1     1383.52     1028.15    131.23 o 
   6  14   1    13328.44    13672.05    415.79 o 
   7  14   1     3114.62     3418.17    237.64 o 
   8  14   1     5991.76     6082.85    289.29 o 
   9  14   1      362.27      393.91    173.24 o 
  10  14   1        1.60     -146.20    146.20 o 
 -10  15   1     1946.55     1998.30    395.00 o 
  -9  15   1        8.45      -52.93    146.63 o 
  -8  15   1      282.05      190.00    151.54 o 
  -7  15   1        5.74     -105.39    105.39 o 
  -6  15   1        3.65     -119.25    119.25 o 
  -5  15   1      477.52      202.99    118.76 o 
  -4  15   1    25103.93    24929.52    411.76 o 
  -3  15   1       19.50       68.04    101.51 o 
  -2  15   1     6672.23     6119.44    211.00 o 
  -1  15   1       12.92        3.94    111.42 o 
   0  15   1     8771.89     9323.40    246.24 o 
   1  15   1     1904.03     1981.42    146.10 o 
   2  15   1       26.94     -108.33    108.33 o 
   3  15   1     1109.86      985.22    135.33 o 
   4  15   1       80.61      -99.16     99.16 o 
   5  15   1     4316.50     4519.41    261.90 o 
   6  15   1     3522.54     3604.43    251.45 o 
   7  15   1     1532.25     1554.18    207.23 o 
   8  15   1     3931.05     4036.40    270.30 o 
   9  15   1       31.39      -98.71    142.35 o 
  10  15   1       37.79      -49.44    155.32 o 
  -9  16   1      333.07      222.02    163.91 o 
  -8  16   1       24.75      -29.91    144.22 o 
  -7  16   1     1056.22      809.09    180.08 o 
  -6  16   1     1804.56     1603.39    171.09 o 
  -5  16   1     1006.48      952.87    148.52 o 
  -4  16   1     2217.24     2348.52    181.12 o 
  -3  16   1     3414.62     3383.62    184.33 o 
  -2  16   1      266.77        8.97    104.42 o 
  -1  16   1      218.01      146.89    123.65 o 
   0  16   1    14575.69    15688.76    314.55 o 
   1  16   1     4168.75     4138.09    197.53 o 
   2  16   1      127.76       74.06    128.68 o 
   3  16   1     3431.29     3436.72    200.05 o 
   4  16   1     4144.71     4376.27    218.30 o 
   5  16   1       31.07     -127.39    133.73 o 
   6  16   1     1385.36     1463.69    204.25 o 
   7  16   1     2805.89     2922.24    386.95 o 
   8  16   1     5294.11     5107.87    345.50 o 
   9  16   1      436.87      296.89    172.77 o 
  -9  17   1      280.14      -82.17    161.18 o 
  -8  17   1      381.78      -94.98    226.70 o 
  -7  17   1     1114.50      756.34    213.29 o 
  -6  17   1        1.87     -137.63    137.63 o 
  -5  17   1     1367.58     1129.60    159.44 o 
  -4  17   1      582.90      484.78    143.35 o 
  -3  17   1    13707.49    14128.07    344.39 o 
  -2  17   1       10.36     -119.71    131.31 o 
  -1  17   1     2110.25     2290.12    172.31 o 
   0  17   1     3304.18     3367.71    195.19 o 
   1  17   1     2700.68     2768.08    183.02 o 
   2  17   1     3211.05     3426.63    194.73 o 
   3  17   1      127.85      134.01    152.10 o 
   4  17   1     3075.42     3457.49    256.40 o 
   5  17   1      122.20       -9.84    143.22 o 
   6  17   1      654.71      411.49    174.66 o 
   7  17   1     2103.28     2267.06    237.99 o 
   8  17   1     3912.28     3888.01    280.19 o 
  -8  18   1     1749.05     1660.76    223.81 o 
  -7  18   1       81.48     -143.20    143.20 o 
  -6  18   1     3255.32     3287.63    258.59 o 
  -5  18   1     2724.64     2864.87    212.08 o 
  -4  18   1    11115.57    12275.16    378.41 o 
  -3  18   1      925.59      894.42    158.24 o 
  -2  18   1       26.86       -4.08    138.21 o 
  -1  18   1     7158.96     7446.40    264.23 o 
   0  18   1       40.47      -93.50    126.84 o 
   1  18   1     7566.28     7557.48    323.60 o 
   2  18   1      329.54       15.97    138.43 o 
   3  18   1       96.64      148.54    165.32 o 
   4  18   1     2878.96     3132.04    258.70 o 
   5  18   1        2.77      -48.68    153.54 o 
   6  18   1      168.01      -60.23    159.13 o 
   7  18   1     6487.51     6543.46    337.11 o 
   8  18   1     2290.69     2078.19    445.82 o 
  -7  19   1     1708.11     1617.95    227.58 o 
  -6  19   1     4259.08     3935.54    281.04 o 
  -5  19   1     1125.08     1301.04    487.72 o 
  -4  19   1      104.81      350.77    145.00 o 
  -3  19   1     1239.81     1331.72    207.76 o 
  -2  19   1        7.60       57.67    123.99 o 
  -1  19   1      393.80      515.46    146.07 o 
   0  19   1     2220.59     2378.98    187.00 o 
   1  19   1     2073.50     2156.00    183.34 o 
   2  19   1     1249.72     1429.18    216.08 o 
   3  19   1     3073.39     3152.27    260.83 o 
   4  19   1      653.19      724.32    187.94 o 
   5  19   1     3755.25     4083.36    506.57 o 
   6  19   1      148.39      127.43    231.65 o 
   7  19   1     3125.47     2696.12    365.95 o 
  -6  20   1       90.46      -33.39    244.32 o 
  -5  20   1     9126.22     9963.45    462.18 o 
  -4  20   1     1515.61     1653.71    227.49 o 
  -3  20   1     2463.66     2614.56    328.08 o 
  -2  20   1      341.89      329.48    150.29 o 
  -1  20   1     1370.24     1429.83    171.23 o 
   0  20   1     1642.90     1713.01    210.11 o 
   1  20   1       13.09     -125.05    125.05 o 
   2  20   1      556.47      366.60    178.08 o 
   3  20   1      105.10      -79.23    160.37 o 
   4  20   1      195.82      132.92    178.46 o 
   5  20   1        2.61      -22.08    172.79 o 
  -4  21   1     1008.53      982.97    210.75 o 
  -3  21   1      787.32      861.03    201.31 o 
  -2  21   1       91.02      -95.39    141.53 o 
  -1  21   1      227.68       73.85    128.73 o 
   0  21   1        7.90     -103.08    185.54 o 
   1  21   1       41.88     -154.83    154.83 o 
   2  21   1     1096.01      945.42    208.37 o 
   3  21   1       22.14       48.14    170.91 o 
   4  21   1     1101.62     1083.23    218.77 o 
  -1  22   1      440.82       51.09    155.27 o 
   0  22   1      420.80      235.96    168.38 o 
   1  22   1        1.82     -210.93    210.93 o 
 -14   0   2      199.22      267.49    240.05 o 
 -12   0   2     9681.84     8731.13    534.98 o 
 -10   0   2     1298.99     1458.85    167.27 o 
  -8   0   2    12219.53    13561.17    298.48 o 
  -6   0   2     7492.64     6831.11    176.66 o 
  -4   0   2     1075.14     1364.71     74.20 o 
  -2   0   2     1252.16     1589.46     77.60 o 
   0   0   2    60926.79    69224.88    967.08 o 
   2   0   2     2192.87     2107.74     76.27 o 
   4   0   2    34332.12    28789.61    326.81 o 
   6   0   2    10709.58    12085.47    240.74 o 
   8   0   2    38964.83    39319.82    692.73 o 
  10   0   2      709.45      436.05    195.47 o 
  12   0   2     6306.05     6804.83    360.70 o 
 -14   1   2       11.96       -9.60    145.25 o 
 -13   1   2      222.24       40.38    149.41 o 
 -12   1   2        1.14     -129.87    129.87 o 
 -11   1   2      225.30     -116.40    116.40 o 
 -10   1   2     2802.49     3056.09    152.68 o 
  -9   1   2     7122.06     7996.96    562.44 o 
  -8   1   2     7122.70     7369.44    168.92 o 
  -7   1   2     3140.90     3114.52    106.17 o 
  -6   1   2    12409.02    11709.58    159.46 o 
  -5   1   2    17385.36    17250.14    196.23 o 
  -4   1   2     6526.69     7112.90    100.77 o 
  -3   1   2    13524.46    14579.29    128.95 o 
  -2   1   2    70349.47    75866.40    498.08 o 
  -1   1   2   175712.97   187465.58   1697.80 o 
   0   1   2   249471.80   271707.47   2096.02 o 
   1   1   2    42423.38    45293.57    322.53 o 
   2   1   2    14993.50    16149.36    148.64 o 
   3   1   2    47344.30    46162.43    323.26 o 
   4   1   2     1972.99     1605.65     71.45 o 
   5   1   2      189.73       76.91     35.13 o 
   6   1   2     2255.86     2416.63     90.70 o 
   7   1   2       40.75      -33.34     49.83 o 
   8   1   2      547.02      422.98     89.32 o 
   9   1   2      257.10      120.04     81.18 o 
  10   1   2      285.46      194.02    142.56 o 
  11   1   2     3985.95     4379.87    310.85 o 
  12   1   2     1866.01     2290.78    318.93 o 
  13   1   2      561.23     1014.36    210.93 o 
 -14   2   2       80.19      169.51    169.54 o 
 -13   2   2      879.53     1053.98    216.05 o 
 -12   2   2       19.94     -189.38    195.47 o 
 -11   2   2     3342.46     3336.51    249.73 o 
 -10   2   2      405.86      340.44     84.96 o 
  -9   2   2     5380.50     5655.79    434.82 o 
  -8   2   2    26952.06    26246.23    318.37 o 
  -7   2   2     6113.62     5659.87    191.21 o 
  -6   2   2      902.53      825.02     59.81 o 
  -5   2   2    14787.35    15361.44    168.30 o 
  -4   2   2    69138.38    67175.80    399.07 o 
  -3   2   2     3815.19     3969.48     72.67 o 
  -2   2   2     9476.75    10191.01    138.18 o 
  -1   2   2     8126.97     8611.51     86.16 o 
   0   2   2     4381.48     4563.93     69.15 o 
   1   2   2    22697.34    23466.52    252.44 o 
   2   2   2      454.97      726.86     54.22 o 
   3   2   2    93339.05    94021.37    558.70 o 
   4   2   2     5085.55     5629.15    112.10 o 
   5   2   2     7453.74     6153.39    129.81 o 
   6   2   2      108.32      140.49     43.54 o 
   7   2   2    15921.94    16830.05    242.94 o 
   8   2   2      497.69      451.31     84.89 o 
   9   2   2     2254.25     2359.37    207.89 o 
  10   2   2     6234.08     6290.83    216.72 o 
  11   2   2      329.53      393.05    116.30 o 
  12   2   2    10389.51    10715.83    300.70 o 
  13   2   2     4060.89     4574.63    266.61 o 
 -14   3   2      853.50      836.79    207.87 o 
 -13   3   2      315.54       88.52    226.34 o 
 -12   3   2     1690.57     1789.32    222.93 o 
 -11   3   2        7.13     -121.25    121.25 o 
 -10   3   2     2693.09     2790.74    143.00 o 
  -9   3   2    25834.97    26422.40    343.23 o 
  -8   3   2    63773.15    63788.35    756.63 o 
  -7   3   2    57129.29    56043.21    419.11 o 
  -6   3   2     2329.88     2240.93     84.42 o 
  -5   3   2    19097.17    18828.76    191.60 o 
  -4   3   2    24131.89    24488.87    208.42 o 
  -3   3   2    24541.72    24020.59    242.11 o 
  -2   3   2        1.33       24.76     24.93 o 
  -1   3   2    26437.25    27725.04    197.77 o 
   0   3   2     2445.14     2971.04     71.22 o 
   1   3   2    20701.18    21907.06    199.43 o 
   2   3   2    10064.22    10317.51    127.05 o 
   3   3   2       91.43       25.92     65.69 o 
   4   3   2     1699.72     1439.57     70.84 o 
   5   3   2     1691.74     1821.00    100.48 o 
   6   3   2     3057.78     3319.01    115.53 o 
   7   3   2     1071.00      984.13     95.80 o 
   8   3   2      193.34      -38.20     77.14 o 
   9   3   2      177.12       17.33     78.64 o 
  10   3   2     7424.84     7624.28    304.91 o 
  11   3   2     1319.43     1495.91    156.42 o 
  12   3   2     3011.71     3439.53    245.55 o 
  13   3   2     3199.38     3914.50    263.36 o 
 -14   4   2      702.25      937.79    217.60 o 
 -13   4   2        0.64        8.79    157.75 o 
 -12   4   2      764.25      765.46    183.53 o 
 -11   4   2       10.36     -113.89    113.89 o 
 -10   4   2      400.80      371.58     86.51 o 
  -9   4   2     7766.31     7738.88    235.81 o 
  -8   4   2    18040.13    18107.63    347.80 o 
  -7   4   2    37973.46    37550.11    374.46 o 
  -6   4   2    27201.45    27900.57    260.83 o 
  -5   4   2    21337.55    20781.03    239.89 o 
  -4   4   2     7008.95     6471.86    110.41 o 
  -3   4   2    28476.92    26238.09    281.68 o 
  -2   4   2     4479.31     4585.73    116.66 o 
  -1   4   2     8308.03     8709.35    119.24 o 
   0   4   2     9905.44    10778.45    128.44 o 
   1   4   2    37662.48    37524.68    285.43 o 
   2   4   2    17508.44    17270.89    163.55 o 
   3   4   2     5848.33     5511.71    153.22 o 
   4   4   2      696.51      625.72     78.03 o 
   5   4   2      139.40      118.16     47.12 o 
   6   4   2    16970.11    17337.58    241.99 o 
   7   4   2        3.35       44.57    232.17 o 
   8   4   2      769.07      737.70     92.98 o 
   9   4   2      210.78      -28.45     86.09 o 
  10   4   2     7961.21     8367.28    246.39 o 
  11   4   2    13756.28    13981.26    323.56 o 
  12   4   2     3708.67     3959.92    258.38 o 
  13   4   2      357.06      254.55    153.18 o 
 -13   5   2       19.16       66.95    152.71 o 
 -12   5   2       93.64     -134.76    134.76 o 
 -11   5   2     5679.75     5159.44    307.94 o 
 -10   5   2      471.58      300.77    109.89 o 
  -9   5   2    15882.62    15645.05    272.26 o 
  -8   5   2    67537.18    67377.59    572.88 o 
  -7   5   2    18542.53    18736.82    267.85 o 
  -6   5   2    42648.51    41711.09    346.09 o 
  -5   5   2     2352.65     1967.79     77.83 o 
  -4   5   2     6801.00     6098.19    125.76 o 
  -3   5   2    13052.94    12235.31    192.73 o 
  -2   5   2    64809.32    62115.67    400.18 o 
  -1   5   2    15998.01    15353.96    169.78 o 
   0   5   2      521.98      438.28     45.43 o 
   1   5   2     8313.91     8638.65    140.94 o 
   2   5   2    90890.43    89776.80    523.88 o 
   3   5   2     5430.57     5219.49    117.13 o 
   4   5   2    24153.78    24257.46    262.96 o 
   5   5   2    27014.44    27248.69    440.73 o 
   6   5   2      369.12      292.71     97.61 o 
   7   5   2    18192.15    18129.25    295.44 o 
   8   5   2      661.02      550.80     92.80 o 
   9   5   2       32.49      -94.81     94.81 o 
  10   5   2     2825.76     2808.74    194.22 o 
  11   5   2     6559.47     6448.77    298.19 o 
  12   5   2      289.27      204.78    155.42 o 
  13   5   2      629.29      300.14    159.10 o 
 -13   6   2     2236.34     2062.16    425.24 o 
 -12   6   2      153.36       89.27    171.47 o 
 -11   6   2      107.40      -43.68    131.41 o 
 -10   6   2      645.55      639.27    121.94 o 
  -9   6   2     4749.69     4636.84    167.10 o 
  -8   6   2     1361.84     1407.88    115.44 o 
  -7   6   2    19393.38    19606.68    283.19 o 
  -6   6   2      552.75      485.52     60.34 o 
  -5   6   2     1851.73     1963.68     82.74 o 
  -4   6   2     2173.10     1870.19     83.00 o 
  -3   6   2     3200.26     2995.88    106.33 o 
  -2   6   2       33.41      165.01     47.60 o 
  -1   6   2     4055.68     3984.94    147.24 o 
   0   6   2     6362.73     6625.98    124.12 o 
   1   6   2     2786.25     2959.37     99.31 o 
   2   6   2    67797.84    66530.59    625.90 o 
   3   6   2   113470.49   113963.05   1213.97 o 
   4   6   2     6113.51     6093.96    144.35 o 
   5   6   2    60136.06    59660.54    490.49 o 
   6   6   2     7813.64     8086.67    187.63 o 
   7   6   2     8693.40     8488.35    202.47 o 
   8   6   2      104.52      -68.95     71.59 o 
   9   6   2     7092.42     6592.96    202.90 o 
  10   6   2      101.43      212.72    167.27 o 
  11   6   2      698.99      517.97    166.50 o 
  12   6   2      689.17      324.55    159.21 o 
  13   6   2      262.26      221.32    158.30 o 
 -13   7   2      754.45      973.94    205.05 o 
 -12   7   2      152.02     -133.47    133.47 o 
 -11   7   2     1011.07      964.51    179.13 o 
 -10   7   2    15738.92    15987.29    305.26 o 
  -9   7   2     1612.91     1627.92    125.96 o 
  -8   7   2     1330.74     1518.09    136.94 o 
  -7   7   2     9059.10     8841.05    211.58 o 
  -6   7   2     5284.85     5957.38    140.44 o 
  -5   7   2      149.06      175.24     50.56 o 
  -4   7   2     3577.05     3531.91    106.73 o 
  -3   7   2     7809.79     6757.68    134.93 o 
  -2   7   2      491.61      878.84     62.22 o 
  -1   7   2       52.57       98.05     99.65 o 
   0   7   2     2524.17     2325.98     94.25 o 
   1   7   2     9307.53     9309.91    170.81 o 
   2   7   2    49244.10    49617.13    384.81 o 
   3   7   2    97409.58    97276.93    608.06 o 
   4   7   2     1405.46     1367.59     79.61 o 
   5   7   2      506.81      672.84     80.61 o 
   6   7   2   109569.38   109601.18   1288.66 o 
   7   7   2     3605.57     3647.94    156.48 o 
   8   7   2     1207.98     1397.15    116.70 o 
   9   7   2     4452.89     4265.30    217.11 o 
  10   7   2     3348.18     3486.72    222.89 o 
  11   7   2     2335.90     2245.21    273.73 o 
  12   7   2      618.11      198.29    155.91 o 
 -13   8   2     3858.61     3574.64    307.25 o 
 -12   8   2     3829.68     3600.03    287.07 o 
 -11   8   2      925.16      676.73    179.20 o 
 -10   8   2     1637.37     1926.66    153.45 o 
  -9   8   2     4523.92     4838.04    183.74 o 
  -8   8   2       95.89      -13.05     75.17 o 
  -7   8   2       52.03      -74.81     74.81 o 
  -6   8   2     4752.32     4486.95    162.40 o 
  -5   8   2        1.63      -32.76     44.21 o 
  -4   8   2     2651.56     2789.38    105.79 o 
  -3   8   2      103.67       65.76     44.86 o 
  -2   8   2     1544.59     1342.91     87.42 o 
  -1   8   2     4469.56     3676.59    116.82 o 
   0   8   2     1920.39     2715.18    176.37 o 
   1   8   2    15637.54    14062.96    236.77 o 
   2   8   2    60244.32    61487.35    481.06 o 
   3   8   2     8521.06     8663.37    167.32 o 
   4   8   2    33438.89    32603.83    455.64 o 
   5   8   2    23197.47    23130.98    306.94 o 
   6   8   2    25144.91    24447.54    331.61 o 
   7   8   2     3677.52     3729.29    161.96 o 
   8   8   2     4579.12     4278.54    203.15 o 
   9   8   2     7829.17     7756.48    274.66 o 
  10   8   2      561.48      831.18    158.08 o 
  11   8   2     1745.00     1616.09    371.22 o 
  12   8   2       52.57     -159.16    159.16 o 
 -12   9   2      251.06      -45.32    222.46 o 
 -11   9   2    13507.35    13210.94    596.28 o 
 -10   9   2      514.11      537.48    124.41 o 
  -9   9   2    17967.31    17926.31    324.46 o 
  -8   9   2       75.35      -64.82     84.05 o 
  -7   9   2      248.03       95.20     83.93 o 
  -6   9   2    17257.51    16835.25    291.32 o 
  -5   9   2     2319.93     2565.63    115.65 o 
  -4   9   2      142.01      329.12     60.68 o 
  -3   9   2       25.50       21.75     52.32 o 
  -2   9   2    35056.89    36870.62    404.37 o 
  -1   9   2     4553.87     4482.16    135.88 o 
   0   9   2     2444.18     3142.31    144.67 o 
   1   9   2     6235.12     6278.84    182.78 o 
   2   9   2    30749.07    30611.82    319.91 o 
   3   9   2    10710.58    11583.57    200.13 o 
   4   9   2     5638.94     5340.34    144.82 o 
   5   9   2    51041.95    49849.30    592.62 o 
   6   9   2      340.38      273.76    111.05 o 
   7   9   2     8796.83     8281.93    214.22 o 
   8   9   2     2630.68     2580.39    186.41 o 
   9   9   2    19172.19    18927.09    404.95 o 
  10   9   2     1334.88     1811.36    195.62 o 
  11   9   2      992.40      998.31    182.63 o 
  12   9   2     1323.12      935.49    260.63 o 
 -12  10   2     1048.36      732.78    272.79 o 
 -11  10   2     6318.55     7127.61    338.97 o 
 -10  10   2     5217.09     5337.52    221.68 o 
  -9  10   2     3692.56     3874.43    203.78 o 
  -8  10   2      919.48      790.34    111.37 o 
  -7  10   2    10802.24    10979.98    248.12 o 
  -6  10   2      634.06      596.08    124.21 o 
  -5  10   2    13427.45    13006.83    226.39 o 
  -4  10   2     4035.44     4338.57    146.16 o 
  -3  10   2     1308.86     1250.41     91.48 o 
  -2  10   2    13001.96    12718.51    217.55 o 
  -1  10   2     9083.93     9654.99    348.65 o 
   0  10   2    28950.92    29292.20    327.40 o 
   1  10   2     3782.62     3888.08    175.62 o 
   2  10   2     1636.13     1759.27    102.07 o 
   3  10   2      520.07      469.92     78.17 o 
   4  10   2     2472.97     2255.01    117.70 o 
   5  10   2      285.66      160.12     90.98 o 
   6  10   2     2646.59     2560.37    146.29 o 
   7  10   2     1702.73     1644.20    161.57 o 
   8  10   2     7015.93     7078.41    269.34 o 
   9  10   2     2117.24     2346.97    207.98 o 
  10  10   2    14127.45    13889.63    377.33 o 
  11  10   2      418.61      395.50    152.65 o 
  12  10   2       91.96       39.30    154.78 o 
 -12  11   2      721.97      376.84    269.62 o 
 -11  11   2      682.61      761.17    234.44 o 
 -10  11   2     4379.96     4640.02    219.61 o 
  -9  11   2     2101.52     1785.01    158.82 o 
  -8  11   2      112.69      -66.89     89.47 o 
  -7  11   2      875.41      867.63    113.57 o 
  -6  11   2      155.87      184.45    124.22 o 
  -5  11   2     7481.40     6821.96    187.44 o 
  -4  11   2     1369.04     1517.97    111.86 o 
  -3  11   2    45314.93    46043.79    440.15 o 
  -2  11   2     7323.10     7322.16    252.11 o 
  -1  11   2    48801.05    49737.23    544.96 o 
   0  11   2     3791.03     4758.22    599.36 o 
   1  11   2     1825.76     1691.29    126.96 o 
   2  11   2     1550.02     1690.75    111.34 o 
   3  11   2       76.58      -65.50     65.50 o 
   4  11   2     2554.14     2736.07    148.25 o 
   5  11   2        1.98      -74.07     74.07 o 
   6  11   2      105.95      -18.97     83.01 o 
   7  11   2     1871.03     1649.38    168.51 o 
   8  11   2    21782.99    22284.16    508.78 o 
   9  11   2      152.18      -33.17    131.63 o 
  10  11   2     6452.55     6966.84    427.67 o 
  11  11   2      275.92      145.10    148.70 o 
 -11  12   2      425.91      385.13    264.98 o 
 -10  12   2     3105.39     2704.00    189.39 o 
  -9  12   2     2228.30     1974.17    168.82 o 
  -8  12   2     2694.00     2605.40    173.00 o 
  -7  12   2       64.55      -68.12    103.52 o 
  -6  12   2     4950.12     4920.58    193.68 o 
  -5  12   2     8272.19     8633.90    239.84 o 
  -4  12   2     4861.58     4881.18    207.04 o 
  -3  12   2     1426.91     1532.82    122.20 o 
  -2  12   2    10056.03    10339.66    228.21 o 
  -1  12   2    40966.55    41237.08    435.92 o 
   0  12   2    21152.52    23811.11    582.76 o 
   1  12   2    13658.69    13655.25    256.84 o 
   2  12   2    18110.86    17979.08    283.50 o 
   3  12   2      505.23      433.81     93.46 o 
   4  12   2     1035.24      814.17    112.41 o 
   5  12   2      220.03       35.60     84.78 o 
   6  12   2      798.84      778.07    144.63 o 
   7  12   2      292.23      333.84    138.66 o 
   8  12   2       12.20      -81.46    133.26 o 
   9  12   2     6180.32     6573.94    536.56 o 
  10  12   2     4434.08     4536.82    264.55 o 
  11  12   2     3434.56     3187.82    248.04 o 
 -11  13   2      118.07     -456.10    456.10 o 
 -10  13   2      291.27      -80.76    135.12 o 
  -9  13   2     2327.79     2071.77    176.15 o 
  -8  13   2     4747.73     4537.29    258.94 o 
  -7  13   2     1562.03     1350.28    142.51 o 
  -6  13   2      134.35       11.83     92.98 o 
  -5  13   2     2072.46     2126.35    153.41 o 
  -4  13   2    21398.44    21542.67    325.58 o 
  -3  13   2     3174.47     3319.93    159.94 o 
  -2  13   2    77644.19    75646.47    787.28 o 
  -1  13   2     2610.91     2679.01    151.95 o 
   0  13   2      177.26      127.35    103.08 o 
   1  13   2     3221.84     3223.00    163.00 o 
   2  13   2     2571.11     2386.64    189.93 o 
   3  13   2       81.02      -75.73     75.73 o 
   4  13   2      279.50      180.77     90.43 o 
   5  13   2     3469.63     3253.46    210.69 o 
   6  13   2      339.63       96.61    131.13 o 
   7  13   2    24867.94    25237.29    593.78 o 
   8  13   2      864.79      871.32    248.48 o 
   9  13   2     4284.63     4534.04    264.21 o 
  10  13   2     1130.50     1020.88    187.92 o 
  11  13   2      158.95       51.56    202.67 o 
 -11  14   2     1260.71     1275.52    331.27 o 
 -10  14   2      148.71       -8.38    213.83 o 
  -9  14   2     3553.71     3799.78    217.95 o 
  -8  14   2      754.07      560.94    137.63 o 
  -7  14   2     2380.85     2270.09    174.40 o 
  -6  14   2       80.09      -99.24     99.24 o 
  -5  14   2      294.27      215.20    106.62 o 
  -4  14   2    16427.54    17102.16    424.82 o 
  -3  14   2      233.73      329.63    104.29 o 
  -2  14   2      117.92       44.56     94.40 o 
  -1  14   2     9534.08     9754.73    243.90 o 
   0  14   2     6126.58     5368.82    198.97 o 
   1  14   2    19159.96    19311.29    323.27 o 
   2  14   2     1092.65     1084.55    143.83 o 
   3  14   2      118.33      -64.89    142.98 o 
   4  14   2     4018.34     4262.70    195.73 o 
   5  14   2      146.30       68.27    130.79 o 
   6  14   2     1204.20     1433.99    186.54 o 
   7  14   2     7539.42     7447.19    312.03 o 
   8  14   2      591.96      770.10    343.88 o 
   9  14   2        0.78     -136.54    136.54 o 
  10  14   2      646.07      710.05    189.42 o 
 -10  15   2     2605.23     2128.72    262.08 o 
  -9  15   2     1456.92     1330.04    296.99 o 
  -8  15   2     2204.95     2087.00    183.99 o 
  -7  15   2     4456.08     4455.65    225.40 o 
  -6  15   2      870.29      518.14    133.17 o 
  -5  15   2     6387.92     6615.13    241.71 o 
  -4  15   2       19.08        0.23    111.13 o 
  -3  15   2    22364.19    23075.28    383.02 o 
  -2  15   2      453.23      662.85    114.63 o 
  -1  15   2      203.00      126.15    111.59 o 
   0  15   2      715.86      726.94    118.98 o 
   1  15   2     3528.50     3310.96    173.93 o 
   2  15   2       60.76      -22.90     95.50 o 
   3  15   2     2716.07     2682.93    207.37 o 
   4  15   2     1245.44     1104.86    177.20 o 
   5  15   2      775.21      874.88    172.87 o 
   6  15   2     4334.95     4117.56    262.77 o 
   7  15   2      227.42      264.63    160.44 o 
   8  15   2      280.65      225.95    160.66 o 
   9  15   2      190.89      111.55    162.58 o 
  -9  16   2      718.47      471.24    176.82 o 
  -8  16   2     2109.79     2004.49    224.30 o 
  -7  16   2      364.74       62.71    154.22 o 
  -6  16   2      713.67      362.32    136.27 o 
  -5  16   2      155.55     -109.83    109.83 o 
  -4  16   2      410.65      340.31    124.10 o 
  -3  16   2      754.84      814.19    126.66 o 
  -2  16   2      502.57      432.98    116.24 o 
  -1  16   2     3635.08     3991.43    217.30 o 
   0  16   2      960.74     1160.46    138.05 o 
   1  16   2     3641.32     3719.65    194.77 o 
   2  16   2     2055.16     2324.53    165.55 o 
   3  16   2     3347.31     3442.84    237.51 o 
   4  16   2     6046.71     5897.75    282.79 o 
   5  16   2     1653.05     1521.93    230.66 o 
   6  16   2     1314.35     1304.04    204.19 o 
   7  16   2     4919.33     4437.05    296.00 o 
   8  16   2     2517.23     2530.96    284.12 o 
   9  16   2     2287.38     2627.39    252.16 o 
  -9  17   2      306.08       98.08    165.63 o 
  -8  17   2     1170.25      969.56    194.13 o 
  -7  17   2       93.50     -120.36    120.36 o 
  -6  17   2     1756.88     1461.49    176.08 o 
  -5  17   2     1481.88     1210.16    162.93 o 
  -4  17   2     8753.11     8589.68    336.50 o 
  -3  17   2      936.16      781.60    142.59 o 
  -2  17   2     1424.65     1365.13    172.79 o 
  -1  17   2     2807.30     2900.64    206.05 o 
   0  17   2     4005.50     4181.60    211.25 o 
   1  17   2     3835.63     3982.83    202.68 o 
   2  17   2       34.73     -139.10    139.10 o 
   3  17   2     2069.19     2036.98    213.89 o 
   4  17   2     3872.69     3821.02    262.71 o 
   5  17   2      514.97      559.88    179.31 o 
   6  17   2      457.28      439.87    175.44 o 
   7  17   2     4112.09     4177.79    335.60 o 
   8  17   2     1622.32     2001.59    281.15 o 
  -8  18   2     1010.60      834.71    237.59 o 
  -7  18   2        0.40     -108.30    147.86 o 
  -6  18   2      574.98      581.93    152.77 o 
  -5  18   2     4378.73     4555.72    238.06 o 
  -4  18   2     2492.14     2564.46    204.46 o 
  -3  18   2      790.97      778.23    153.53 o 
  -2  18   2      458.84      444.30    179.16 o 
  -1  18   2    12233.18    13171.69    319.22 o 
   0  18   2     8936.95     9069.40    281.59 o 
   1  18   2     7246.72     7357.02    291.04 o 
   2  18   2      821.37      458.02    175.38 o 
   3  18   2     2653.25     2351.84    254.42 o 
   4  18   2     3597.32     3565.47    267.04 o 
   5  18   2      304.58      148.26    170.04 o 
   6  18   2      166.13       -7.33    173.11 o 
   7  18   2      699.22      648.10    203.09 o 
  -7  19   2       88.99      119.92    169.50 o 
  -6  19   2      947.42      868.61    197.52 o 
  -5  19   2      371.68      727.48    192.68 o 
  -4  19   2     5063.61     4892.08    384.96 o 
  -3  19   2     1541.91     1115.55    199.78 o 
  -2  19   2     2625.48     3117.38    225.38 o 
  -1  19   2      288.04      410.96    138.76 o 
   0  19   2     5381.45     5691.95    246.69 o 
   1  19   2      336.42      418.33    159.33 o 
   2  19   2     2954.73     2972.36    253.97 o 
   3  19   2      290.08      119.08    168.59 o 
   4  19   2      653.05      514.63    186.97 o 
   5  19   2      360.85      465.09    189.37 o 
   6  19   2      410.66      187.35    183.83 o 
  -6  20   2      164.14      166.87    196.35 o 
  -5  20   2     4213.70     4563.22    258.87 o 
  -4  20   2     3962.50     4203.74    292.80 o 
  -3  20   2      969.13      729.35    196.08 o 
  -2  20   2     1085.93     1561.22    170.02 o 
  -1  20   2     1728.97     1713.92    250.50 o 
   0  20   2     4909.06     5044.63    271.67 o 
   1  20   2      379.75      126.07    159.71 o 
   2  20   2      136.20     -179.18    179.18 o 
   3  20   2      264.50      134.64    167.08 o 
   4  20   2       62.95       57.24    171.13 o 
   5  20   2      144.01       -2.55    169.78 o 
  -4  21   2     1235.34     1559.29    250.77 o 
  -3  21   2     1238.77     1058.21    246.92 o 
  -2  21   2      321.79      281.58    148.31 o 
  -1  21   2     2689.50     3398.70    248.49 o 
   0  21   2     1902.63     2277.73    221.61 o 
   1  21   2      322.82      208.16    246.50 o 
   2  21   2      569.77      478.35    191.14 o 
   3  21   2        0.44     -162.85    162.85 o 
   0  22   2      588.77      733.88    349.79 o 
 -13   0   3       13.24      -54.87    192.04 o 
 -11   0   3     1120.62     1213.99    253.77 o 
  -9   0   3    59573.10    61402.32    801.53 o 
  -7   0   3       14.46      -14.54    127.52 o 
  -5   0   3    44455.27    43555.64    496.90 o 
  -3   0   3     4740.04     4851.24    152.25 o 
  -1   0   3      145.44      111.66     34.29 o 
   1   0   3     1116.75     1207.95     96.02 o 
   3   0   3    24011.28    26296.07    582.03 o 
   5   0   3    25663.20    25386.54    331.98 o 
   7   0   3    20433.93    20879.04    411.96 o 
   9   0   3    37822.44    38591.62    912.21 o 
  11   0   3      664.97      716.51    253.77 o 
  13   0   3      199.29       96.02    240.05 o 
 -14   1   3     1220.54     1181.17    218.08 o 
 -13   1   3      866.96      720.16    189.14 o 
 -12   1   3     5451.84     5724.87    329.79 o 
 -11   1   3      969.88      962.51    176.57 o 
 -10   1   3     2090.03     2123.75    196.37 o 
  -9   1   3     4592.48     4173.32    237.59 o 
  -8   1   3     8846.74     8876.22    173.30 o 
  -7   1   3     2591.90     2717.06     96.29 o 
  -6   1   3    13700.03    14333.99    187.66 o 
  -5   1   3      538.78      595.66     55.56 o 
  -4   1   3    57538.26    57205.91    426.46 o 
  -3   1   3    26770.26    29071.63    275.93 o 
  -2   1   3     8804.11     8734.89    126.09 o 
  -1   1   3        7.37       96.96     27.72 o 
   0   1   3    28168.43    27909.49    384.52 o 
   1   1   3     3674.84     3898.15     83.47 o 
   2   1   3    59860.07    62743.40    460.10 o 
   3   1   3   244362.69   247980.11   1336.36 o 
   4   1   3    53007.96    52079.67    372.71 o 
   5   1   3    61011.89    60960.44    494.35 o 
   6   1   3      126.44      133.10     41.57 o 
   7   1   3       19.78      -52.66     52.66 o 
   8   1   3     3331.70     3220.18    157.35 o 
   9   1   3       63.56      -84.45     84.45 o 
  10   1   3     1566.73     1543.01    139.48 o 
  11   1   3     5041.87     5404.82    226.26 o 
  12   1   3       25.14      276.22    131.46 o 
  13   1   3      837.36      865.84    469.82 o 
 -14   2   3      659.15      609.41    196.37 o 
 -13   2   3       47.14       54.99    143.01 o 
 -12   2   3      905.13      915.91    196.37 o 
 -11   2   3      409.54      296.41    145.25 o 
 -10   2   3     1109.94     1526.79    159.72 o 
  -9   2   3      808.91      667.35    126.13 o 
  -8   2   3    21802.29    21889.85    261.74 o 
  -7   2   3      220.80      261.33     96.09 o 
  -6   2   3    42552.18    42855.61    327.20 o 
  -5   2   3    18928.42    19180.28    190.09 o 
  -4   2   3     4657.56     4617.70    175.40 o 
  -3   2   3   132190.95   132496.14    670.96 o 
  -2   2   3    77919.20    81842.23    450.78 o 
  -1   2   3      641.24      785.89     52.06 o 
   0   2   3     2814.41     2677.28     62.03 o 
   1   2   3    27209.06    27865.78    253.08 o 
   2   2   3     1474.58     1490.15     61.11 o 
   3   2   3      603.26      557.84     78.88 o 
   4   2   3    11893.14    11527.85    170.48 o 
   5   2   3       19.58       55.56     46.71 o 
   6   2   3     3376.64     3833.25    103.33 o 
   7   2   3        1.08      -52.55     52.55 o 
   8   2   3    20882.35    21434.05    327.68 o 
   9   2   3      898.86      781.14    124.52 o 
  10   2   3        6.54      -22.39     87.42 o 
  11   2   3      628.68      735.07    139.93 o 
  12   2   3      228.68      501.69    150.39 o 
  13   2   3       32.20      -16.09    127.42 o 
 -14   3   3     1385.33     1485.01    315.50 o 
 -13   3   3      206.52       38.52    181.76 o 
 -12   3   3      212.82       73.45    149.41 o 
 -11   3   3     3654.46     3809.85    275.29 o 
 -10   3   3     1458.55     1870.52    176.10 o 
  -9   3   3    21903.83    21881.04    305.89 o 
  -8   3   3    27657.48    27848.09    379.15 o 
  -7   3   3     9984.40     9401.74    212.47 o 
  -6   3   3     1429.40     1538.83     74.16 o 
  -5   3   3   114303.32   113254.27    633.34 o 
  -4   3   3    52439.57    53461.86    349.28 o 
  -3   3   3     9544.40     9628.90    149.79 o 
  -2   3   3   195417.84   203829.50    979.72 o 
  -1   3   3    13085.88    13470.47    149.79 o 
   0   3   3      101.81      118.65     75.83 o 
   1   3   3     2359.50     2247.85     72.24 o 
   2   3   3       85.80      209.70     35.50 o 
   3   3   3     2379.43     2255.30     73.10 o 
   4   3   3    37320.10    37980.50    319.75 o 
   5   3   3      775.55      741.13     62.38 o 
   6   3   3     1640.88     1743.13    100.72 o 
   7   3   3     1533.27     1449.02    107.53 o 
   8   3   3     2557.94     2103.47    242.58 o 
   9   3   3     4673.04     4187.11    227.66 o 
  10   3   3     3553.35     3818.25    189.66 o 
  11   3   3     5038.56     5514.39    275.74 o 
  12   3   3     3866.92     3960.69    306.40 o 
  13   3   3      494.33      629.75    163.72 o 
 -14   4   3       54.09      356.01    181.82 o 
 -13   4   3     1152.74     1340.00    220.31 o 
 -12   4   3      145.07      -58.30    144.03 o 
 -11   4   3        6.98       60.46    130.68 o 
 -10   4   3      618.13      499.98    133.41 o 
  -9   4   3     3830.41     4225.79    194.03 o 
  -8   4   3     1087.32     1328.37    105.92 o 
  -7   4   3     5904.59     5748.60    135.44 o 
  -6   4   3     2411.70     2416.76     91.38 o 
  -5   4   3     8494.82     8386.65    146.16 o 
  -4   4   3    67222.88    66897.11    430.45 o 
  -3   4   3    49048.32    49858.82    507.56 o 
  -2   4   3    16662.24    16098.32    238.74 o 
  -1   4   3     1881.20     2337.93     71.99 o 
   0   4   3    28430.86    28275.50    274.01 o 
   1   4   3      242.97      245.92     42.42 o 
   2   4   3    12073.50    11358.24    157.54 o 
   3   4   3     3452.32     3588.75     91.75 o 
   4   4   3      345.83      423.43     54.69 o 
   5   4   3      218.78      252.29     51.19 o 
   6   4   3    10700.59    10572.16    192.53 o 
   7   4   3       17.95      -17.53    110.81 o 
   8   4   3      586.04      271.82    135.63 o 
   9   4   3     7805.13     7038.35    261.73 o 
  10   4   3       53.64      -12.15    119.31 o 
  11   4   3     5974.68     6166.87    288.85 o 
  12   4   3     1198.40     1182.44    183.88 o 
  13   4   3     1022.64      963.22    185.00 o 
 -13   5   3      781.47      867.47    193.81 o 
 -12   5   3      399.82      193.84    147.86 o 
 -11   5   3        2.67      -53.23    122.11 o 
 -10   5   3        2.75     -101.77    101.77 o 
  -9   5   3     1968.34     1927.07    120.82 o 
  -8   5   3    41335.51    41270.39    423.02 o 
  -7   5   3     5547.06     5298.86    142.63 o 
  -6   5   3     1701.39     1798.61     91.26 o 
  -5   5   3    13329.55    13878.34    180.20 o 
  -4   5   3     3065.51     2655.76     87.45 o 
  -3   5   3    69687.45    67910.31    436.11 o 
  -2   5   3     8833.23     8760.16    129.24 o 
  -1   5   3    77700.14    81503.99    484.30 o 
   0   5   3        2.03       19.34     31.05 o 
   1   5   3    21578.78    19453.94    250.38 o 
   2   5   3    18739.18    17986.99    180.35 o 
   3   5   3    52013.10    50041.80    497.41 o 
   4   5   3     2433.01     2358.14     93.42 o 
   5   5   3     5443.00     5945.95    215.42 o 
   6   5   3    10556.79    10007.05    229.79 o 
   7   5   3    18402.79    17978.72    273.15 o 
   8   5   3     1705.46     1508.06    117.77 o 
   9   5   3      942.23     1043.42    163.50 o 
  10   5   3       70.19      105.82    139.72 o 
  11   5   3     1728.26     1901.85    208.93 o 
  12   5   3      998.88      859.93    179.31 o 
  13   5   3     1186.20      688.89    270.88 o 
 -13   6   3     2179.62     2374.52    261.76 o 
 -12   6   3      553.04      331.84    164.68 o 
 -11   6   3     3782.07     4059.79    260.59 o 
 -10   6   3     2456.78     2513.79    215.80 o 
  -9   6   3      617.29      592.50     93.03 o 
  -8   6   3      337.08      152.54     81.83 o 
  -7   6   3     3475.23     3329.80    124.23 o 
  -6   6   3      488.88      417.48     61.21 o 
  -5   6   3     4545.68     4805.30    117.81 o 
  -4   6   3    16364.47    15593.59    192.87 o 
  -3   6   3        3.38       60.26     36.90 o 
  -2   6   3    29065.54    28859.44    260.21 o 
  -1   6   3    26797.76    27574.15    249.28 o 
   0   6   3        5.64       -6.84     33.62 o 
   1   6   3    22550.11    21549.36    283.50 o 
   2   6   3    27764.42    27492.28    412.43 o 
   3   6   3    60919.41    63017.91    645.16 o 
   4   6   3    24190.94    23940.00    328.10 o 
   5   6   3    30883.62    28829.57    342.49 o 
   6   6   3     1812.31     2107.88    163.46 o 
   7   6   3     5418.84     5225.54    169.69 o 
   8   6   3    11661.96    11040.18    233.96 o 
   9   6   3     2614.02     2908.45    189.70 o 
  10   6   3    10547.46    11187.27    433.88 o 
  11   6   3     1465.47     1746.83    204.38 o 
  12   6   3      701.60      400.94    164.59 o 
 -13   7   3     1942.83     1883.63    247.20 o 
 -12   7   3       14.01       -0.80    145.25 o 
 -11   7   3     8554.63     8526.49    342.22 o 
 -10   7   3     4139.66     4480.99    259.79 o 
  -9   7   3     6320.41     6218.83    191.67 o 
  -8   7   3        8.83      -68.03     68.03 o 
  -7   7   3    23738.79    23697.39    347.68 o 
  -6   7   3      879.61      891.65     75.81 o 
  -5   7   3     7308.15     6918.61    144.05 o 
  -4   7   3    12190.47    11839.05    208.07 o 
  -3   7   3     1591.80     1793.40     82.00 o 
  -2   7   3    29081.76    27711.34    270.09 o 
  -1   7   3    11150.18    11562.94    169.77 o 
   0   7   3     6991.47     7505.76    139.94 o 
   1   7   3      235.05      129.17     85.14 o 
   2   7   3    97970.38    94241.75    591.44 o 
   3   7   3     2797.76     3298.74    116.71 o 
   4   7   3    25681.88    24493.63    252.45 o 
   5   7   3    26289.48    25038.46    304.82 o 
   6   7   3    12639.15    13108.76    241.58 o 
   7   7   3    17104.03    16208.77    271.36 o 
   8   7   3     3263.15     3265.48    187.23 o 
   9   7   3    15440.54    15751.41    358.44 o 
  10   7   3      253.84      254.57    149.12 o 
  11   7   3     1529.74     1789.65    531.55 o 
  12   7   3      265.10     -111.34    137.84 o 
 -13   8   3      353.09      396.22    360.08 o 
 -12   8   3       99.82     -172.73    247.64 o 
 -11   8   3      294.23      325.83    151.43 o 
 -10   8   3     9938.09     9703.84    360.05 o 
  -9   8   3     1718.67     1886.88    134.33 o 
  -8   8   3     3025.15     2927.84    149.85 o 
  -7   8   3    16133.04    16199.54    279.15 o 
  -6   8   3    25208.82    25190.69    292.37 o 
  -5   8   3    10158.19     9796.71    213.69 o 
  -4   8   3     4943.30     4878.81    129.99 o 
  -3   8   3     4566.26     4583.27    128.34 o 
  -2   8   3    30475.58    30921.85    304.42 o 
  -1   8   3     2441.70     2715.74    105.29 o 
   0   8   3     9535.34     9980.87    172.71 o 
   1   8   3     2962.67     2821.89    121.33 o 
   2   8   3    76906.05    75632.82    527.41 o 
   3   8   3    27864.57    27894.01    328.25 o 
   4   8   3      207.34      317.97    152.71 o 
   5   8   3       57.48       42.34     69.43 o 
   6   8   3    37467.58    36008.59    402.40 o 
   7   8   3       86.99       27.89    120.64 o 
   8   8   3     1631.37     1855.49    164.43 o 
   9   8   3     3919.47     4043.66    230.66 o 
  10   8   3     1424.41     1706.87    187.10 o 
  11   8   3     1512.47     1679.26    217.98 o 
  12   8   3     1316.04     1271.68    322.36 o 
 -13   9   3      992.97      727.02    216.79 o 
 -12   9   3      458.11      156.11    320.48 o 
 -11   9   3     2724.20     3040.23    335.82 o 
 -10   9   3    27598.40    27404.38    912.68 o 
  -9   9   3     4542.70     4978.75    194.74 o 
  -8   9   3      278.40       65.89     80.35 o 
  -7   9   3      324.75      248.34     90.94 o 
  -6   9   3    17747.52    17066.12    268.64 o 
  -5   9   3     5371.47     5212.07    150.12 o 
  -4   9   3      258.58      200.50     57.90 o 
  -3   9   3        1.56       40.47     63.90 o 
  -2   9   3     4204.34     4066.29    131.81 o 
  -1   9   3      365.93      238.52     61.56 o 
   0   9   3        0.06      -50.82     50.82 o 
   1   9   3      894.07      992.97     90.23 o 
   2   9   3      195.15      222.47     67.48 o 
   3   9   3     9453.22     9862.33    210.11 o 
   4   9   3       75.67       41.87     65.93 o 
   5   9   3     2437.92     2788.04    139.08 o 
   6   9   3    23348.39    21972.47    395.83 o 
   7   9   3     2629.76     2624.37    203.93 o 
   8   9   3     5446.79     5128.55    236.58 o 
   9   9   3      475.55      655.30    198.08 o 
  10   9   3    14078.58    13841.69    369.30 o 
  11   9   3      838.58      518.49    167.16 o 
  12   9   3     1066.00      802.47    237.64 o 
 -12  10   3     1874.38     1638.69    224.32 o 
 -11  10   3     3555.02     3898.78    324.22 o 
 -10  10   3     1239.32     1180.44    196.10 o 
  -9  10   3     2452.31     2398.31    164.36 o 
  -8  10   3     6410.50     6339.15    207.01 o 
  -7  10   3    15311.45    14915.47    286.09 o 
  -6  10   3    41945.21    42987.55    592.87 o 
  -5  10   3    13162.40    13327.83    232.13 o 
  -4  10   3      505.79      571.67     80.43 o 
  -3  10   3      842.12      872.76     86.47 o 
  -2  10   3    13379.53    13955.58    242.55 o 
  -1  10   3    38887.41    38654.10    381.35 o 
   0  10   3     3728.94     3776.74    205.91 o 
   1  10   3     2921.12     3022.43    127.30 o 
   2  10   3     2564.46     2793.74    131.56 o 
   3  10   3    15336.58    14630.27    233.30 o 
   4  10   3     4466.71     4008.40    161.21 o 
   5  10   3      910.73      763.75    114.78 o 
   6  10   3      284.69      205.11    111.04 o 
   7  10   3      106.62     -102.43    102.43 o 
   8  10   3      749.62      601.73    148.75 o 
   9  10   3      337.79      359.52    149.04 o 
  10  10   3     1771.32     1923.10    200.63 o 
  11  10   3        0.64     -122.36    139.66 o 
 -12  11   3      722.06      934.58    197.64 o 
 -11  11   3     5764.31     5356.91    312.61 o 
 -10  11   3     2722.64     2577.24    245.90 o 
  -9  11   3     2118.11     2219.37    169.08 o 
  -8  11   3      751.88      730.70    116.55 o 
  -7  11   3      463.16      281.65    109.01 o 
  -6  11   3     2991.74     3299.54    165.95 o 
  -5  11   3      539.87      596.54     94.39 o 
  -4  11   3      492.24      415.51     86.31 o 
  -3  11   3       39.47      -41.93     71.89 o 
  -2  11   3    46666.80    45607.18    440.94 o 
  -1  11   3     2404.50     2620.62    154.83 o 
   0  11   3     1244.28     1463.39    108.45 o 
   1  11   3     1446.59     1346.88    107.86 o 
   2  11   3    34909.11    33167.21    433.32 o 
   3  11   3     2608.63     2981.53    138.38 o 
   4  11   3     5719.45     5276.32    183.82 o 
   5  11   3      977.70      821.45    137.92 o 
   6  11   3     1718.37     1491.75    163.37 o 
   7  11   3     1561.58     1631.94    197.00 o 
   8  11   3       55.69      -37.62    133.86 o 
   9  11   3     7891.14     8016.24    306.88 o 
  10  11   3      335.84      300.81    149.47 o 
  11  11   3       13.30      -78.10    149.71 o 
 -12  12   3      896.65     1296.29    754.46 o 
 -11  12   3      127.70      188.61    159.42 o 
 -10  12   3      595.78      602.82    263.68 o 
  -9  12   3     2230.07     2341.46    174.78 o 
  -8  12   3       33.58      -90.71     90.71 o 
  -7  12   3     1662.76     1476.26    135.60 o 
  -6  12   3     7365.25     7429.73    224.97 o 
  -5  12   3    17455.52    17235.02    281.83 o 
  -4  12   3       87.50      -83.33     83.33 o 
  -3  12   3     5564.04     5517.72    184.80 o 
  -2  12   3     8784.22     9175.30    220.60 o 
  -1  12   3    22575.88    22150.95    318.00 o 
   0  12   3    39478.59    39380.88    421.50 o 
   1  12   3     7053.39     7710.84    452.84 o 
   2  12   3     2240.92     2248.01    158.19 o 
   3  12   3      289.46      133.57     85.69 o 
   4  12   3     7858.19     7349.74    318.95 o 
   5  12   3     1105.88     1022.77    147.52 o 
   6  12   3     3276.78     3563.39    219.22 o 
   7  12   3       66.84      -83.14    123.64 o 
   8  12   3     1005.54      903.10    172.37 o 
   9  12   3      693.29      447.90    163.64 o 
  10  12   3     1458.42     1612.76    199.92 o 
  11  12   3     2050.03     1738.61    320.73 o 
 -11  13   3      292.76       33.59    167.68 o 
 -10  13   3        0.87     -205.80    205.80 o 
  -9  13   3     1212.22     1206.37    157.11 o 
  -8  13   3     1080.45      980.15    149.58 o 
  -7  13   3      197.53      -87.47     97.63 o 
  -6  13   3     1011.67      912.77    124.59 o 
  -5  13   3     1013.83      968.39    124.74 o 
  -4  13   3    15625.14    15686.47    281.80 o 
  -3  13   3    15521.27    15198.41    277.37 o 
  -2  13   3     1787.66     1954.54    139.75 o 
  -1  13   3      218.88      336.28    121.64 o 
   0  13   3     1144.68     1019.41    136.01 o 
   1  13   3    62274.81    62154.12    566.07 o 
   2  13   3       41.23     -100.61    100.61 o 
   3  13   3     9015.72     9027.99    238.76 o 
   4  13   3      931.23      991.76    149.61 o 
   5  13   3      577.98      747.63    213.83 o 
   6  13   3     4998.62     4785.76    251.45 o 
   7  13   3     3838.75     3887.64    250.94 o 
   8  13   3     3053.09     3044.68    351.44 o 
   9  13   3      406.87      412.83    164.95 o 
  10  13   3      723.53      727.17    184.32 o 
 -11  14   3     2299.86     2001.60    355.81 o 
 -10  14   3       31.10     -249.41    456.47 o 
  -9  14   3     1849.64     1802.53    175.71 o 
  -8  14   3     8223.52     8701.54    328.75 o 
  -7  14   3     3963.17     4063.66    211.29 o 
  -6  14   3       10.28      -93.07     93.07 o 
  -5  14   3      531.71      221.87    105.11 o 
  -4  14   3       51.50      -59.82     81.80 o 
  -3  14   3     4321.71     4168.03    179.45 o 
  -2  14   3     4141.19     4061.20    184.17 o 
  -1  14   3    17539.83    17661.56    307.70 o 
   0  14   3     1273.10     1538.90    151.03 o 
   1  14   3     8703.28     9138.00    235.98 o 
   2  14   3      457.63      306.45    101.11 o 
   3  14   3      415.54      309.76    126.26 o 
   4  14   3     4480.52     4290.75    236.59 o 
   5  14   3     1261.67     1320.55    176.20 o 
   6  14   3       10.77      108.21    137.28 o 
   7  14   3     4584.54     4946.46    273.02 o 
   8  14   3     2476.51     1908.55    211.85 o 
   9  14   3       38.06      -52.05    159.38 o 
  10  14   3     2622.61     3018.83    450.73 o 
 -10  15   3        8.53     -231.40    370.37 o 
  -9  15   3     1568.22     1827.25    225.13 o 
  -8  15   3      228.00      371.13    135.92 o 
  -7  15   3        5.55     -114.85    114.85 o 
  -6  15   3      194.92     -112.06    112.06 o 
  -5  15   3     3626.96     3363.67    196.28 o 
  -4  15   3     1248.14     1272.70    132.26 o 
  -3  15   3     3840.06     4126.99    184.67 o 
  -2  15   3     1701.02     1767.35    142.49 o 
  -1  15   3      740.02      665.87    117.88 o 
   0  15   3    21300.55    22107.12    351.43 o 
   1  15   3      648.96      710.10    115.39 o 
   2  15   3     6593.38     6706.49    252.70 o 
   3  15   3      644.97      496.01    142.24 o 
   4  15   3     2774.90     2681.06    213.42 o 
   5  15   3      472.19      234.98    154.33 o 
   6  15   3      897.47      950.32    182.56 o 
   7  15   3       51.46        5.85    165.32 o 
   8  15   3     2252.85     2351.24    235.61 o 
   9  15   3     2817.88     2576.03    262.34 o 
  -9  16   3     2273.60     2451.21    221.12 o 
  -8  16   3     3868.85     3997.25    233.06 o 
  -7  16   3     4902.94     5009.56    240.72 o 
  -6  16   3     1911.12     1709.16    175.16 o 
  -5  16   3      278.95      212.54    176.26 o 
  -4  16   3     1869.97     1539.59    162.89 o 
  -3  16   3      834.92      868.34    131.59 o 
  -2  16   3      454.95      292.05    115.39 o 
  -1  16   3     3171.11     3084.11    201.08 o 
   0  16   3     1163.00     1141.76    138.79 o 
   1  16   3     4367.06     4089.06    194.61 o 
   2  16   3       72.76     -125.06    125.06 o 
   3  16   3      254.11       46.33    137.68 o 
   4  16   3     1192.06     1333.02    192.86 o 
   5  16   3        6.44     -132.49    132.49 o 
   6  16   3       46.24     -143.46    143.46 o 
   7  16   3     6249.05     6614.75    314.95 o 
   8  16   3     1923.45     2335.49    243.89 o 
   9  16   3      106.87       99.31    177.31 o 
  -9  17   3       72.34      -60.65    153.52 o 
  -8  17   3       11.43       30.64    133.34 o 
  -7  17   3       40.69      -10.46    125.93 o 
  -6  17   3      235.84       86.55    128.16 o 
  -5  17   3      666.15      576.94    190.07 o 
  -4  17   3      303.12      156.80    123.38 o 
  -3  17   3        3.37     -128.32    128.32 o 
  -2  17   3     1069.77     1250.30    151.31 o 
  -1  17   3     7182.52     7706.93    282.15 o 
   0  17   3     1519.15     1733.78    160.56 o 
   1  17   3     6701.98     6524.74    279.77 o 
   2  17   3      700.70      297.79    161.33 o 
   3  17   3      629.49      323.55    159.05 o 
   4  17   3     1528.44     1191.23    196.57 o 
   5  17   3      371.19      245.57    164.29 o 
   6  17   3     2970.70     2996.54    409.85 o 
   7  17   3     2652.04     3009.85    263.85 o 
   8  17   3     7943.62     8065.54    358.98 o 
  -8  18   3     1201.16      795.86    191.00 o 
  -7  18   3       33.96     -125.58    125.58 o 
  -6  18   3        7.54     -121.73    121.73 o 
  -5  18   3     2935.29     2947.77    293.41 o 
  -4  18   3       48.77      -60.05    169.24 o 
  -3  18   3      280.47      -26.37    148.61 o 
  -2  18   3     2154.53     2939.10    446.14 o 
  -1  18   3     7045.83     8129.48    378.30 o 
   0  18   3    17373.52    17340.69    408.85 o 
   1  18   3     5861.75     5933.58    277.38 o 
   2  18   3     1316.01     1210.30    384.11 o 
   3  18   3      470.50      715.94    181.65 o 
   4  18   3      114.56      -69.77    157.99 o 
   5  18   3     1608.00     1375.13    215.02 o 
   6  18   3     2671.77     2853.48    265.55 o 
   7  18   3      286.72      182.52    182.65 o 
  -7  19   3      445.27      225.37    169.22 o 
  -6  19   3      653.59      533.19    155.83 o 
  -5  19   3     2327.97     2310.99    204.70 o 
  -4  19   3     1125.51      999.36    171.86 o 
  -3  19   3        0.07      -94.65    126.38 o 
  -2  19   3      398.26      339.69    154.16 o 
  -1  19   3     2887.64     3174.99    277.08 o 
   0  19   3       40.10      153.62    143.90 o 
   1  19   3      687.15      322.13    170.02 o 
   2  19   3      161.38     -115.34    153.45 o 
   3  19   3     3714.64     3350.80    265.10 o 
   4  19   3      451.29      816.09    209.90 o 
   5  19   3     3366.56     3892.14    405.89 o 
   6  19   3        2.86     -128.23    167.59 o 
  -6  20   3     5691.11     5769.09    477.12 o 
  -5  20   3       47.29       12.21    134.60 o 
  -4  20   3     2276.97     2268.85    210.73 o 
  -3  20   3      499.40      305.85    170.52 o 
  -2  20   3      813.98      845.31    264.23 o 
  -1  20   3     2254.20     2830.25    229.82 o 
   0  20   3     2430.02     2449.13    223.56 o 
   1  20   3      775.30      817.01    236.60 o 
   2  20   3      132.42     -127.98    191.06 o 
   3  20   3     1323.75     1506.09    309.86 o 
   4  20   3      584.51      521.30    202.24 o 
   5  20   3      283.14       31.64    181.57 o 
  -4  21   3      406.01      340.08    159.66 o 
  -3  21   3      146.22     -181.03    181.16 o 
  -2  21   3      248.76      110.52    172.82 o 
  -1  21   3     4455.07     5017.71    280.72 o 
   0  21   3       55.90       52.75    157.62 o 
   1  21   3      711.94      860.27    201.14 o 
   2  21   3     1497.77     1982.63    491.16 o 
   3  21   3      279.35      252.03    190.10 o 
 -14   0   4      132.89      164.61    240.05 o 
 -12   0   4      994.25     1268.86    301.78 o 
 -10   0   4     9840.63    10534.97    507.54 o 
  -8   0   4     3040.23     2873.77    153.16 o 
  -6   0   4   106031.23   107587.23   1006.81 o 
  -4   0   4    64450.22    65660.56    732.40 o 
  -2   0   4    11970.01    10969.50    349.79 o 
   0   0   4    63699.13    66288.43   1200.92 o 
   2   0   4     5125.72     5222.15    124.01 o 
   4   0   4    13341.80    15276.88    234.84 o 
   6   0   4       61.37       95.17    136.00 o 
   8   0   4    44440.80    45972.65    713.74 o 
  10   0   4     3120.24     2956.19    242.25 o 
  12   0   4     4555.58     5226.33    480.11 o 
 -14   1   4      134.80      -25.62    212.62 o 
 -13   1   4     1402.92     1775.76    227.79 o 
 -12   1   4    10171.97    10620.73    414.64 o 
 -11   1   4    14668.46    15339.93    463.14 o 
 -10   1   4     1841.56     1717.00    186.67 o 
  -9   1   4        1.12     -108.83    108.83 o 
  -8   1   4     8527.92     8712.13    227.73 o 
  -7   1   4      212.93      144.95     51.35 o 
  -6   1   4    35685.65    37324.51    294.68 o 
  -5   1   4    31680.50    31336.79    258.75 o 
  -4   1   4    36984.21    38131.49    362.74 o 
  -3   1   4    17412.75    17410.04    211.58 o 
  -2   1   4    11717.53    11415.53    155.47 o 
  -1   1   4    62439.46    66609.91    365.18 o 
   0   1   4      211.77      419.41     62.72 o 
   1   1   4    16110.70    17305.91    226.20 o 
   2   1   4    15135.87    15081.34    233.63 o 
   3   1   4    25198.64    24925.02    221.03 o 
   4   1   4     1225.12      973.30    141.00 o 
   5   1   4       53.49      271.12     56.75 o 
   6   1   4    38109.50    39408.29    455.49 o 
   7   1   4    32876.65    32639.48    345.89 o 
   8   1   4    50113.57    51155.80    536.33 o 
   9   1   4    14475.22    15329.76    391.04 o 
  10   1   4     1947.60     2051.64    153.05 o 
  11   1   4     2511.11     2567.41    212.24 o 
  12   1   4      107.78      389.72    176.97 o 
  13   1   4       11.54      301.34    186.29 o 
 -14   2   4      733.44      508.56    196.01 o 
 -13   2   4        5.56       97.33    152.71 o 
 -12   2   4     9377.74     9894.05    407.30 o 
 -11   2   4     3504.40     3639.36    269.13 o 
 -10   2   4     9903.54    10267.35    315.86 o 
  -9   2   4       54.06      -93.40     93.40 o 
  -8   2   4     3193.65     3095.50    119.25 o 
  -7   2   4     2092.07     2151.20     88.81 o 
  -6   2   4     1651.55     1698.83     86.72 o 
  -5   2   4   169601.92   175038.31    931.44 o 
  -4   2   4     2926.17     3328.16    139.75 o 
  -3   2   4     4003.22     4470.03     89.42 o 
  -2   2   4    12328.48    12792.34    175.35 o 
  -1   2   4    31530.33    32697.22    448.34 o 
   0   2   4    70326.92    71912.64    942.99 o 
   1   2   4    11137.12    12181.51    156.42 o 
   2   2   4     2241.64     2286.82     73.59 o 
   3   2   4     2507.66     3055.54     72.44 o 
   4   2   4     3801.19     3959.95    104.29 o 
   5   2   4     6595.21     6905.68    124.80 o 
   6   2   4     3761.22     3352.84    132.74 o 
   7   2   4     1348.34     1333.89    101.57 o 
   8   2   4     8272.14     7951.55    338.57 o 
   9   2   4     7920.89     8937.72    243.79 o 
  10   2   4     1736.16     1572.24    178.55 o 
  11   2   4     2017.48     1957.37    230.18 o 
  12   2   4        3.69     -113.19    113.19 o 
  13   2   4       14.55       57.59    174.59 o 
 -14   3   4      826.84      899.34    213.23 o 
 -13   3   4      210.87      421.52    243.48 o 
 -12   3   4     3077.83     3142.94    294.92 o 
 -11   3   4     4082.85     4152.26    278.83 o 
 -10   3   4     6976.84     7307.86    286.69 o 
  -9   3   4     2497.27     2330.71    230.88 o 
  -8   3   4     4226.17     4380.54    172.07 o 
  -7   3   4      955.82     1019.98     71.07 o 
  -6   3   4    12228.65    11220.24    168.70 o 
  -5   3   4    99484.09    99075.10    927.52 o 
  -4   3   4   137716.22   135423.02    715.33 o 
  -3   3   4    31745.67    29977.04    230.62 o 
  -2   3   4     1160.14     1347.78     56.82 o 
  -1   3   4      862.13      935.87     51.58 o 
   0   3   4    49775.26    51555.79    785.21 o 
   1   3   4    40121.10    42324.41    467.14 o 
   2   3   4      748.73      692.01     60.28 o 
   3   3   4      786.71      804.34     54.70 o 
   4   3   4     7290.10     6978.75    108.36 o 
   5   3   4     2542.96     2236.53    104.88 o 
   6   3   4      155.03      107.28     81.37 o 
   7   3   4     2218.86     2465.08    202.13 o 
   8   3   4     6917.47     6758.38    544.33 o 
   9   3   4        6.10     -165.48    165.48 o 
  10   3   4     1778.97     1598.80    179.56 o 
  11   3   4        8.43     -119.11    119.11 o 
  12   3   4      451.45      452.78    153.05 o 
  13   3   4     1216.31     1283.68    264.28 o 
 -14   4   4      228.26      249.08    183.53 o 
 -13   4   4     9193.70     9256.53    411.89 o 
 -12   4   4        3.14       50.38    140.39 o 
 -11   4   4     5791.82     5411.21    281.81 o 
 -10   4   4     2011.95     1921.68    180.83 o 
  -9   4   4     3747.18     3795.84    216.12 o 
  -8   4   4      217.57      174.80     62.92 o 
  -7   4   4     2165.06     2187.20     96.67 o 
  -6   4   4    58619.33    58983.43    420.22 o 
  -5   4   4      169.07      136.07     43.22 o 
  -4   4   4    56580.48    61833.35    406.23 o 
  -3   4   4      828.35      764.63     51.26 o 
  -2   4   4    42469.78    40579.43    289.80 o 
  -1   4   4     4138.86     3726.86     99.18 o 
   0   4   4    12042.50    11811.76    149.41 o 
   1   4   4    20826.61    20727.92    250.74 o 
   2   4   4    18449.13    18310.06    240.47 o 
   3   4   4     9880.58     9808.08    123.22 o 
   4   4   4     3274.39     3311.51    100.50 o 
   5   4   4     9783.58     9457.10    177.74 o 
   6   4   4     6165.77     6081.94    152.72 o 
   7   4   4    20549.84    19347.26    310.59 o 
   8   4   4       20.08      339.29    149.59 o 
   9   4   4      100.17     -181.21    181.21 o 
  10   4   4     3114.38     3260.85    227.50 o 
  11   4   4       67.82     -117.82    117.82 o 
  12   4   4       24.90     -122.39    122.39 o 
 -13   5   4      518.45      336.27    171.71 o 
 -12   5   4        1.72     -133.30    133.30 o 
 -11   5   4       22.74     -124.73    124.73 o 
 -10   5   4      764.24      590.23    141.44 o 
  -9   5   4      189.81       23.22    105.38 o 
  -8   5   4      175.11       37.98     67.40 o 
  -7   5   4    12274.02    12556.47    191.92 o 
  -6   5   4     3458.02     3563.54    124.23 o 
  -5   5   4    24900.32    24787.61    325.13 o 
  -4   5   4     1108.20      887.97     75.66 o 
  -3   5   4    10174.58     8899.19    183.53 o 
  -2   5   4     4305.59     3913.69     93.92 o 
  -1   5   4      614.47      650.55     45.45 o 
   0   5   4    29575.86    28932.99    255.23 o 
   1   5   4     5759.67     5448.03    192.95 o 
   2   5   4   106505.42   104553.46    686.79 o 
   3   5   4    20638.92    20891.77    199.06 o 
   4   5   4    29424.97    30917.38    310.18 o 
   5   5   4       81.08       54.54     51.57 o 
   6   5   4    11084.76    11168.29    206.09 o 
   7   5   4      623.05      602.89     97.46 o 
   8   5   4     3325.76     3045.24    178.99 o 
   9   5   4     4761.00     4543.16    555.56 o 
  10   5   4      495.70      376.22    143.63 o 
  11   5   4      605.93      561.20    164.13 o 
  12   5   4      172.07     -165.54    189.36 o 
 -13   6   4       10.82       54.87    154.29 o 
 -12   6   4     1314.16      966.10    250.34 o 
 -11   6   4      757.28      702.91    163.02 o 
 -10   6   4     5422.65     5351.18    415.80 o 
  -9   6   4     2123.34     2019.41    177.24 o 
  -8   6   4     6533.10     6421.23    180.21 o 
  -7   6   4      335.41       74.59     61.13 o 
  -6   6   4     6815.36     7409.81    149.86 o 
  -5   6   4     6409.48     7059.60    160.52 o 
  -4   6   4      563.94      794.94     59.69 o 
  -3   6   4      190.83      543.69     54.19 o 
  -2   6   4    17017.90    17414.05    196.79 o 
  -1   6   4        9.43       41.80     45.40 o 
   0   6   4      292.21      342.34     44.60 o 
   1   6   4    59117.49    59840.10    406.60 o 
   2   6   4    50470.86    50952.84    366.28 o 
   3   6   4    12355.27    13459.67    269.92 o 
   4   6   4       14.87       77.66     46.03 o 
   5   6   4    11762.83    12265.48    203.87 o 
   6   6   4    51354.57    49710.43    592.05 o 
   7   6   4    13014.35    12423.76    291.31 o 
   8   6   4     1491.04     1325.04    140.98 o 
   9   6   4     2004.62     2300.09    182.69 o 
  10   6   4     5686.27     6294.84    358.79 o 
  11   6   4     1045.57      734.73    177.07 o 
  12   6   4        0.75     -131.26    131.26 o 
 -13   7   4       75.82      117.69    167.27 o 
 -12   7   4      299.16      262.53    158.53 o 
 -11   7   4       22.72      -78.97    135.19 o 
 -10   7   4     8386.34     9001.82    340.26 o 
  -9   7   4      168.70       36.17    198.40 o 
  -8   7   4     1811.26     1589.95    117.82 o 
  -7   7   4     8250.27     7831.88    173.76 o 
  -6   7   4    27106.06    27066.76    323.36 o 
  -5   7   4     2142.94     2200.20     95.06 o 
  -4   7   4      117.13      100.50     46.97 o 
  -3   7   4     3749.84     3833.14    124.61 o 
  -2   7   4     4807.38     5062.42    122.33 o 
  -1   7   4    11717.64    12059.12    174.01 o 
   0   7   4    12615.25    13067.98    193.56 o 
   1   7   4    37119.93    37097.86    328.20 o 
   2   7   4    91527.41    91860.16    670.50 o 
   3   7   4   121642.32   121204.67    768.53 o 
   4   7   4    13905.90    14276.85    190.53 o 
   5   7   4      555.87      675.97     81.03 o 
   6   7   4     1172.96     1452.71    142.55 o 
   7   7   4     3928.11     3574.69    194.43 o 
   8   7   4     5269.24     5074.18    221.64 o 
   9   7   4      267.75      448.58    135.81 o 
  10   7   4    13543.75    13518.95    390.38 o 
  11   7   4     1772.81     1180.80    237.05 o 
  12   7   4      572.70      144.83    160.63 o 
 -13   8   4     3636.85     3784.48    319.65 o 
 -12   8   4      503.74      387.66    341.88 o 
 -11   8   4     9604.76     9647.06    368.39 o 
 -10   8   4     4407.27     4885.12    321.30 o 
  -9   8   4    10812.02    10658.86    360.61 o 
  -8   8   4      598.12      474.67     92.06 o 
  -7   8   4     6608.66     6762.14    194.70 o 
  -6   8   4    23070.68    23263.59    284.31 o 
  -5   8   4      181.82      219.52     56.64 o 
  -4   8   4      171.23      212.78     54.19 o 
  -3   8   4     8394.89     8759.67    163.54 o 
  -2   8   4    14991.99    15103.03    241.81 o 
  -1   8   4    18129.19    19866.09    451.41 o 
   0   8   4    33198.57    33672.05    316.90 o 
   1   8   4    32422.03    33106.41    340.69 o 
   2   8   4      112.89       17.78     86.70 o 
   3   8   4    66871.88    64810.17    475.01 o 
   4   8   4      139.12       24.42     58.03 o 
   5   8   4    20958.05    19940.33    283.58 o 
   6   8   4    14542.50    14070.21    313.63 o 
   7   8   4      724.98      804.54    127.03 o 
   8   8   4      139.52      115.61    108.59 o 
   9   8   4    14110.29    13517.82    347.68 o 
  10   8   4      438.42      593.26    163.72 o 
  11   8   4       44.77     -155.19    155.19 o 
  12   8   4        1.28     -130.55    147.30 o 
 -13   9   4        6.56      -66.85    162.42 o 
 -12   9   4     1080.66      760.04    267.04 o 
 -11   9   4     2336.30     2749.24    486.34 o 
 -10   9   4       17.36      272.47    153.74 o 
  -9   9   4     9846.32     9817.03    349.12 o 
  -8   9   4     2764.48     2728.44    148.41 o 
  -7   9   4     9161.29     9335.96    242.67 o 
  -6   9   4    12940.35    12762.21    225.83 o 
  -5   9   4    19450.85    18854.58    260.75 o 
  -4   9   4     2357.95     2153.37    105.44 o 
  -3   9   4       94.26       19.95     51.20 o 
  -2   9   4    15799.83    15257.45    222.34 o 
  -1   9   4     1438.07     1468.61    160.41 o 
   0   9   4    11857.90    12026.78    197.57 o 
   1   9   4     6117.84     6354.59    164.25 o 
   2   9   4      560.36      842.23     98.89 o 
   3   9   4     6603.27     6499.66    158.13 o 
   4   9   4     9386.26     9540.52    206.45 o 
   5   9   4     1906.41     1988.48    159.19 o 
   6   9   4     1723.55     1606.87    156.13 o 
   7   9   4      117.53     -104.94    104.94 o 
   8   9   4     1782.49     1841.27    263.33 o 
   9   9   4    13701.77    13230.72    356.92 o 
  10   9   4     5190.53     4892.88    256.33 o 
  11   9   4       72.49     -137.05    137.05 o 
 -12  10   4      313.09      105.89    162.57 o 
 -11  10   4     2439.39     2097.61    234.23 o 
 -10  10   4    10122.00    10119.83    379.76 o 
  -9  10   4     2172.82     1851.84    216.63 o 
  -8  10   4        2.40      -37.24     80.65 o 
  -7  10   4     3192.43     3234.43    161.43 o 
  -6  10   4       13.33      -68.50     68.50 o 
  -5  10   4     4000.78     3681.81    195.80 o 
  -4  10   4     2309.39     2302.08    153.37 o 
  -3  10   4    44536.81    44971.75    419.13 o 
  -2  10   4    25746.75    26716.47    313.51 o 
  -1  10   4    55920.91    56508.06    474.56 o 
   0  10   4      322.39      359.45     96.83 o 
   1  10   4     4003.89     3876.28    151.74 o 
   2  10   4    11184.75    10503.38    268.45 o 
   3  10   4    10104.58     9642.28    196.42 o 
   4  10   4    24069.54    21761.82    390.29 o 
   5  10   4      211.47       51.86    104.39 o 
   6  10   4        8.69      -18.84     97.91 o 
   7  10   4        3.82      -96.31     96.31 o 
   8  10   4     6325.39     6524.78    271.77 o 
   9  10   4      452.48      379.58    153.07 o 
  10  10   4      273.50      207.62    145.42 o 
  11  10   4       64.18     -136.02    136.02 o 
 -12  11   4       49.59      -62.77    153.55 o 
 -11  11   4      373.24      305.88    173.41 o 
 -10  11   4     1287.34     1150.66    326.18 o 
  -9  11   4      698.63      433.60    252.55 o 
  -8  11   4      225.35      -22.11     91.48 o 
  -7  11   4     1594.09     1561.18    130.22 o 
  -6  11   4     2940.38     3063.18    161.37 o 
  -5  11   4      829.99      831.33     97.45 o 
  -4  11   4      684.21      392.99     86.17 o 
  -3  11   4     3582.01     3325.68    179.95 o 
  -2  11   4     9623.37     9935.26    213.61 o 
  -1  11   4    24201.62    24340.09    315.92 o 
   0  11   4    30854.58    31200.11    428.91 o 
   1  11   4    36321.18    36742.09    457.48 o 
   2  11   4     2661.19     2944.29    141.96 o 
   3  11   4    13647.28    13191.71    330.61 o 
   4  11   4     1056.21      931.36    137.77 o 
   5  11   4     6742.25     6444.22    252.34 o 
   6  11   4      151.56       20.33    106.99 o 
   7  11   4     6275.25     5932.02    296.99 o 
   8  11   4     1512.56     1540.07    183.99 o 
   9  11   4     2976.84     2817.25    224.79 o 
  10  11   4       93.85       97.87    147.80 o 
  11  11   4     1307.46     1028.18    209.20 o 
 -11  12   4      176.57      -83.99    154.58 o 
 -10  12   4     1770.33     1608.70    218.98 o 
  -9  12   4     1196.14     1214.39    200.47 o 
  -8  12   4     4721.76     4718.51    267.52 o 
  -7  12   4      856.89      776.97    118.34 o 
  -6  12   4     1620.26     1406.44    131.34 o 
  -5  12   4      305.71      156.37     81.52 o 
  -4  12   4     1300.60     1210.94    111.23 o 
  -3  12   4    20830.99    20860.44    309.68 o 
  -2  12   4    88810.32    88924.13    680.42 o 
  -1  12   4       58.56      248.93     98.51 o 
   0  12   4     2324.20     2406.94    138.78 o 
   1  12   4    12553.90    12645.83    247.80 o 
   2  12   4     6031.23     5921.58    193.79 o 
   3  12   4    14003.97    12745.45    351.44 o 
   4  12   4     6050.43     5669.03    243.05 o 
   5  12   4    18370.18    17240.14    383.66 o 
   6  12   4     3267.14     3284.38    215.92 o 
   7  12   4     4930.43     4725.58    255.14 o 
   8  12   4      635.78      450.51    160.27 o 
   9  12   4       30.55     -123.03    123.03 o 
  10  12   4     1026.24      981.87    186.85 o 
 -11  13   4        0.23     -263.70    263.70 o 
 -10  13   4     2715.93     3080.14    276.30 o 
  -9  13   4       10.45      -79.22    141.31 o 
  -8  13   4     6226.77     6449.53    239.41 o 
  -7  13   4        0.75      -91.42     91.42 o 
  -6  13   4       17.54      -81.00     81.00 o 
  -5  13   4      530.79      400.86     92.04 o 
  -4  13   4        7.53      -74.56     74.56 o 
  -3  13   4      112.94       -7.98     84.24 o 
  -2  13   4     5337.68     5415.81    192.95 o 
  -1  13   4    51512.31    51112.32    505.13 o 
   0  13   4     3804.71     4468.41    812.76 o 
   1  13   4    10434.05    10519.16    255.10 o 
   2  13   4    19652.15    19730.32    608.84 o 
   3  13   4       35.31     -100.85    100.85 o 
   4  13   4     6058.40     5989.48    257.47 o 
   5  13   4        9.50      -11.50    121.30 o 
   6  13   4     4759.86     4828.33    259.60 o 
   7  13   4      523.33      310.20    145.67 o 
   8  13   4      307.21      -26.33    141.02 o 
   9  13   4      184.20        1.44    143.72 o 
  10  13   4     1941.81     1818.55    225.63 o 
 -11  14   4       41.81      130.21    226.82 o 
 -10  14   4     4440.89     4360.10    309.60 o 
  -9  14   4     3725.64     4469.73    307.87 o 
  -8  14   4    14921.79    15494.99    449.81 o 
  -7  14   4     8299.16     8724.83    269.86 o 
  -6  14   4      948.64      745.30    130.89 o 
  -5  14   4     1370.94     1169.08    138.32 o 
  -4  14   4        3.35      -80.25     80.25 o 
  -3  14   4     2648.50     2718.34    150.71 o 
  -2  14   4     2901.24     2913.60    157.72 o 
  -1  14   4     4978.34     4806.62    187.97 o 
   0  14   4     3234.16     3126.53    180.12 o 
   1  14   4     1052.18     1116.22    119.68 o 
   2  14   4      477.93      638.45    128.42 o 
   3  14   4        0.96      -95.74    109.54 o 
   4  14   4     6622.84     6700.63    274.95 o 
   5  14   4     3793.76     3923.02    240.38 o 
   6  14   4     2934.28     3167.77    237.43 o 
   7  14   4       17.16     -132.64    132.64 o 
   8  14   4      152.40       -7.03    144.60 o 
   9  14   4      372.52      222.83    166.09 o 
  10  14   4     2643.60     2736.62    466.39 o 
 -10  15   4      136.56       66.52    238.77 o 
  -9  15   4    12390.94    12731.20    456.98 o 
  -8  15   4       89.31      268.25    132.41 o 
  -7  15   4     4427.67     4681.39    228.54 o 
  -6  15   4     2091.55     1930.59    195.80 o 
  -5  15   4       22.14     -150.98    171.46 o 
  -4  15   4     1035.14     1066.56    126.21 o 
  -3  15   4      204.11       63.84     97.83 o 
  -2  15   4      160.44      -14.41     94.12 o 
  -1  15   4     1307.10     1420.41    135.46 o 
   0  15   4      380.27      454.16    118.85 o 
   1  15   4     6761.05     6727.62    252.72 o 
   2  15   4      728.22      827.98    151.74 o 
   3  15   4     1853.75     2062.60    199.08 o 
   4  15   4      349.06       38.92    139.44 o 
   5  15   4     9254.67     8969.76    331.91 o 
   6  15   4      301.54      159.90    152.11 o 
   7  15   4     1291.12     1064.36    192.31 o 
   8  15   4      174.58      111.21    164.33 o 
   9  15   4      189.27      -94.99    225.02 o 
  -9  16   4     8688.76     9828.94    425.15 o 
  -8  16   4     6230.24     6761.45    271.03 o 
  -7  16   4     6722.13     7002.75    287.38 o 
  -6  16   4     1098.07      912.68    179.65 o 
  -5  16   4        1.35     -167.56    167.56 o 
  -4  16   4     1870.26     1928.57    195.61 o 
  -3  16   4      307.34      136.41    185.57 o 
  -2  16   4      226.67       51.97    104.64 o 
  -1  16   4      153.91       44.31    106.02 o 
   0  16   4     6594.85     7092.30    264.93 o 
   1  16   4     1294.61     1557.88    171.89 o 
   2  16   4        0.10     -111.64    111.64 o 
   3  16   4       78.22       -6.53    136.17 o 
   4  16   4     1625.74     1437.75    199.13 o 
   5  16   4        3.67      -55.18    154.44 o 
   6  16   4       14.11     -141.94    141.94 o 
   7  16   4      210.06       83.38    240.87 o 
   8  16   4     3136.64     3506.41    279.66 o 
  -9  17   4       76.02       11.70    181.92 o 
  -8  17   4     6274.72     6235.28    271.24 o 
  -7  17   4     2479.68     2396.10    234.33 o 
  -6  17   4      765.70      515.17    215.29 o 
  -5  17   4      121.64      208.52    130.25 o 
  -4  17   4      172.67       67.20    128.10 o 
  -3  17   4      619.99      439.58    128.33 o 
  -2  17   4       58.61     -108.89    108.89 o 
  -1  17   4    15934.43    16261.95    372.33 o 
   0  17   4       54.61       84.12    185.00 o 
   1  17   4     3944.51     3858.37    235.37 o 
   2  17   4      704.73      362.03    161.57 o 
   3  17   4     1425.31     1659.53    231.65 o 
   4  17   4     7738.40     7789.48    401.56 o 
   5  17   4      374.92      203.88    171.48 o 
   6  17   4       50.30      -68.53    157.78 o 
   7  17   4        0.36     -161.53    164.72 o 
   8  17   4      832.43      644.72    356.65 o 
  -8  18   4     1911.99     1542.07    188.80 o 
  -7  18   4      120.61        9.80    129.74 o 
  -6  18   4       20.19     -128.77    128.77 o 
  -5  18   4     1446.29     1118.88    164.25 o 
  -4  18   4       48.32     -112.72    112.72 o 
  -3  18   4      219.51      -87.98    114.35 o 
  -2  18   4     5156.72     5279.00    231.02 o 
  -1  18   4     1442.62     1900.53    231.94 o 
   0  18   4     2800.57     3573.43    239.20 o 
   1  18   4     2974.53     3425.72    255.49 o 
   2  18   4      274.44      -55.06    154.83 o 
   3  18   4     5951.70     5786.43    301.33 o 
   4  18   4     2874.32     3212.66    265.31 o 
   5  18   4     4847.51     4678.89    326.69 o 
   6  18   4       46.29     -199.97    199.97 o 
   7  18   4     2165.75     1908.46    246.99 o 
  -7  19   4        6.97       26.27    134.59 o 
  -6  19   4      385.23       70.66    152.06 o 
  -5  19   4       38.76       -1.02    130.41 o 
  -4  19   4     3143.88     2757.94    212.40 o 
  -3  19   4      145.43      -80.01    120.90 o 
  -2  19   4     2893.62     3140.57    356.39 o 
  -1  19   4     4728.10     5433.73    287.54 o 
   0  19   4     7925.18     8002.21    311.77 o 
   1  19   4      367.70      509.53    179.10 o 
   2  19   4      449.65       95.28    171.66 o 
   3  19   4       37.91      141.45    165.13 o 
   4  19   4      912.84     1021.02    211.84 o 
   5  19   4      728.26      908.32    214.43 o 
   6  19   4      168.42      -26.91    174.76 o 
  -5  20   4        6.86      -52.51    136.53 o 
  -4  20   4       80.12      -91.49    138.80 o 
  -3  20   4     2874.45     2811.30    218.07 o 
  -2  20   4       14.87      228.11    179.81 o 
  -1  20   4     9867.51    10842.66    353.52 o 
   0  20   4     2098.25     2969.22    275.18 o 
   1  20   4     1066.36     1406.26    287.09 o 
   2  20   4      128.85      102.24    187.10 o 
   3  20   4     1459.97     1471.82    350.45 o 
   4  20   4     5037.48     5288.59    321.53 o 
  -3  21   4     1688.60     1322.30    271.77 o 
  -2  21   4     1199.64     1228.60    194.03 o 
  -1  21   4      613.38      887.74    237.01 o 
   0  21   4     1367.91     1304.24    216.13 o 
   1  21   4        5.91      -75.69    160.56 o 
   2  21   4      326.52      306.82    216.80 o 
 -13   0   5     2927.61     3381.34    397.80 o 
 -11   0   5     2835.34     3381.34    377.23 o 
  -9   0   5      105.86      -75.45    181.76 o 
  -7   0   5    10734.92    11336.75    249.91 o 
  -5   0   5    17392.40    16813.23    360.12 o 
  -3   0   5     2372.57     2439.04    123.60 o 
  -1   0   5   216419.89   224175.59   2718.88 o 
   1   0   5    39386.11    41478.39    485.70 o 
   3   0   5    72220.29    76492.65    646.65 o 
   5   0   5     5491.02     5930.28    163.19 o 
   7   0   5      705.24      707.10    136.68 o 
   9   0   5     9005.13     9402.17    353.48 o 
  11   0   5      551.72      274.35    267.49 o 
 -14   1   5      617.15      428.75    192.36 o 
 -13   1   5     3573.78     4066.17    510.97 o 
 -12   1   5     3550.49     4258.21    308.64 o 
 -11   1   5     7798.16     8101.27    358.89 o 
 -10   1   5      428.38      355.70    148.95 o 
  -9   1   5     7908.96     7749.97    230.25 o 
  -8   1   5    21218.20    20518.27    331.96 o 
  -7   1   5     3549.49     3640.07    127.29 o 
  -6   1   5     1245.85     1176.55     62.81 o 
  -5   1   5    73175.24    74011.73    609.15 o 
  -4   1   5     6250.89     6114.52    143.77 o 
  -3   1   5     2711.56     3129.04    123.75 o 
  -2   1   5     1053.34     1064.23     54.76 o 
  -1   1   5    17994.05    18423.48    338.79 o 
   0   1   5    25677.12    26145.30    299.06 o 
   1   1   5      406.82      549.68     61.66 o 
   2   1   5       48.10       60.44     28.92 o 
   3   1   5     3879.28     3978.18     96.35 o 
   4   1   5      939.34      922.64     56.11 o 
   5   1   5      270.17      270.94     42.16 o 
   6   1   5     6412.01     6930.33    155.72 o 
   7   1   5    12356.96    12561.39    245.05 o 
   8   1   5    57360.19    58528.73    583.43 o 
   9   1   5    19078.18    19762.55    343.27 o 
  10   1   5     3664.86     3618.27    235.29 o 
  11   1   5     4810.20     4732.59    327.34 o 
  12   1   5     4011.43     5242.73    344.24 o 
 -14   2   5       71.82      260.54    176.97 o 
 -13   2   5     6421.31     6955.24    473.25 o 
 -12   2   5     3551.17     3886.43    442.39 o 
 -11   2   5     5876.52     6199.95    332.19 o 
 -10   2   5      670.01      488.38    236.36 o 
  -9   2   5     2774.39     2639.60    159.65 o 
  -8   2   5     1126.81     1130.64    137.24 o 
  -7   2   5    42516.03    42791.23    338.76 o 
  -6   2   5    16571.45    17069.21    250.13 o 
  -5   2   5    85446.80    87783.58    671.37 o 
  -4   2   5    17453.73    17296.37    190.72 o 
  -3   2   5    15431.21    15839.15    169.35 o 
  -2   2   5    87082.69    89052.59    487.05 o 
  -1   2   5     1376.42     1361.42     52.50 o 
   0   2   5    53393.59    57917.30    571.90 o 
   1   2   5     3023.23     2933.25     82.15 o 
   2   2   5     5705.86     6231.42    119.89 o 
   3   2   5     4334.06     4538.16    108.04 o 
   4   2   5    34607.50    36789.86    286.24 o 
   5   2   5      691.62      780.50     62.55 o 
   6   2   5      880.07      907.85     79.35 o 
   7   2   5     9637.39     9540.46    226.34 o 
   8   2   5      984.29     1039.28    138.65 o 
   9   2   5     1080.07     1194.95    297.82 o 
  10   2   5     4339.29     4076.38    245.19 o 
  11   2   5       26.29     -120.71    120.71 o 
  12   2   5     1288.21     2568.49    291.49 o 
 -14   3   5       82.57      160.19    176.97 o 
 -13   3   5     3480.57     3737.86    300.22 o 
 -12   3   5     2797.95     2954.23    269.13 o 
 -11   3   5      151.78      447.31    147.94 o 
 -10   3   5      111.45      164.48    112.37 o 
  -9   3   5     2004.12     1719.68    164.76 o 
  -8   3   5     3643.85     3688.30    169.13 o 
  -7   3   5     7222.99     6996.44    138.40 o 
  -6   3   5    46091.51    46424.37    374.72 o 
  -5   3   5    47242.71    47603.33    390.13 o 
  -4   3   5    38989.57    37885.26    281.04 o 
  -3   3   5    43833.76    43722.37    364.73 o 
  -2   3   5    18539.61    20202.97    179.55 o 
  -1   3   5    31961.97    30658.61    370.15 o 
   0   3   5    58985.70    57861.13    491.88 o 
   1   3   5    64792.55    66695.23    752.28 o 
   2   3   5    15326.17    15178.79    191.54 o 
   3   3   5     4862.55     4735.46    121.10 o 
   4   3   5     4776.81     4728.70     95.51 o 
   5   3   5     1232.36     1126.77     60.82 o 
   6   3   5      421.09      403.66     70.61 o 
   7   3   5     1781.78     1992.15    128.55 o 
   8   3   5     2974.59     2576.94    581.52 o 
   9   3   5     6925.00     6421.67    325.39 o 
  10   3   5      108.04     -105.13    105.13 o 
  11   3   5     1413.44     1555.03    195.03 o 
  12   3   5      185.02      308.90    193.81 o 
 -14   4   5     3859.12     4636.46    740.74 o 
 -13   4   5        1.73      312.56    169.54 o 
 -12   4   5     9702.40    10096.39    417.09 o 
 -11   4   5     1819.40     1952.79    297.91 o 
 -10   4   5        4.37      -57.94    103.72 o 
  -9   4   5      117.84      151.10    103.29 o 
  -8   4   5    12096.20    11522.70    262.70 o 
  -7   4   5     1831.25     1974.77     93.04 o 
  -6   4   5    23067.84    23406.71    239.62 o 
  -5   4   5    14857.35    15009.74    207.04 o 
  -4   4   5    43996.70    43670.80    324.49 o 
  -3   4   5    28111.29    28842.15    316.96 o 
  -2   4   5    15623.17    16571.09    183.43 o 
  -1   4   5    40582.62    43017.47    299.87 o 
   0   4   5     2064.62     2168.16     63.57 o 
   1   4   5    82787.39    80455.88    796.63 o 
   2   4   5     1160.57     1199.28     71.76 o 
   3   4   5      180.07       74.79     54.70 o 
   4   4   5      161.91      224.88     86.27 o 
   5   4   5     7074.66     7006.31    147.99 o 
   6   4   5    19401.84    18553.89    255.62 o 
   7   4   5       16.81      -74.09     82.51 o 
   8   4   5      768.10      616.41    333.23 o 
   9   4   5     2581.53     2370.68    199.63 o 
  10   4   5     5590.96     5328.11    363.48 o 
  11   4   5      127.65      -19.75    137.67 o 
  12   4   5       23.89     -130.20    130.20 o 
 -13   5   5     1666.75     1913.55    336.08 o 
 -12   5   5     2626.38     2518.27    254.58 o 
 -11   5   5     2144.20     2232.46    217.07 o 
 -10   5   5      121.30       14.52    111.39 o 
  -9   5   5     1332.34     1184.00    147.94 o 
  -8   5   5     1973.18     2011.33    144.54 o 
  -7   5   5      927.42      871.14    119.13 o 
  -6   5   5      138.14      227.27     50.48 o 
  -5   5   5     9536.73     9132.63    151.14 o 
  -4   5   5    42077.13    41462.72    417.94 o 
  -3   5   5       57.82      -28.41     40.53 o 
  -2   5   5    17994.13    18225.63    192.17 o 
  -1   5   5      856.95      889.59     55.78 o 
   0   5   5    69140.52    68534.54    428.93 o 
   1   5   5    83978.59    83591.78    832.95 o 
   2   5   5      256.81      276.81     83.03 o 
   3   5   5    10091.90     9939.35    218.78 o 
   4   5   5      130.86      105.02     50.97 o 
   5   5   5    16857.09    16606.34    314.67 o 
   6   5   5    18304.01    17207.90    317.19 o 
   7   5   5    20526.97    19855.85    353.28 o 
   8   5   5     1941.34     1847.63    226.70 o 
   9   5   5     3257.10     3899.66    291.94 o 
  10   5   5     3639.69     4171.09    255.81 o 
  11   5   5       31.11     -111.36    134.56 o 
  12   5   5        2.97     -180.09    180.09 o 
 -13   6   5     5866.67     6313.27    370.80 o 
 -12   6   5      299.84      363.05    174.70 o 
 -11   6   5     1686.83     1996.93    209.40 o 
 -10   6   5      143.25      -34.64    119.59 o 
  -9   6   5    13442.87    13261.68    360.76 o 
  -8   6   5      653.03      407.99    121.82 o 
  -7   6   5     8300.29     8000.98    166.09 o 
  -6   6   5     5881.29     5951.66    197.33 o 
  -5   6   5       35.92      -39.15     39.15 o 
  -4   6   5      160.39       86.07     77.71 o 
  -3   6   5    19858.50    20697.69    258.44 o 
  -2   6   5    10968.42    11221.13    159.87 o 
  -1   6   5     3962.48     5160.24    251.89 o 
   0   6   5    28974.86    26879.71    244.04 o 
   1   6   5        8.30       44.63     38.99 o 
   2   6   5    78178.72    79502.88    593.49 o 
   3   6   5     5781.23     7129.59   1077.47 o 
   4   6   5     3901.65     3936.32    102.08 o 
   5   6   5    25205.02    24218.83    370.59 o 
   6   6   5     4086.59     4140.31    194.38 o 
   7   6   5    13487.35    13533.88    304.06 o 
   8   6   5      146.01      -20.90    100.98 o 
   9   6   5    24810.51    24169.47   1327.16 o 
  10   6   5     5346.13     6373.31    363.35 o 
  11   6   5     1863.74     1929.11    222.66 o 
  12   6   5      524.78      245.26    168.16 o 
 -13   7   5     3372.98     3634.58    308.57 o 
 -12   7   5     6306.47     5715.28    315.62 o 
 -11   7   5      259.66      601.98    164.41 o 
 -10   7   5    12508.48    12397.21    388.53 o 
  -9   7   5     1881.81     1655.84    175.64 o 
  -8   7   5     2997.90     2837.34    198.98 o 
  -7   7   5     3488.32     3297.05    157.45 o 
  -6   7   5    14833.56    15111.19    221.08 o 
  -5   7   5     9309.13     9454.87    170.43 o 
  -4   7   5       79.57      128.78     60.32 o 
  -3   7   5    13032.69    12194.33    183.78 o 
  -2   7   5      469.49      468.88     54.94 o 
  -1   7   5     1495.12     1944.31    263.28 o 
   0   7   5    20271.19    19880.33    220.84 o 
   1   7   5      766.24      768.12    148.15 o 
   2   7   5    13237.85    12986.54    254.84 o 
   3   7   5     6243.94     6325.61    248.45 o 
   4   7   5     1128.35     1196.16    116.12 o 
   5   7   5    23604.67    22681.01    372.31 o 
   6   7   5    16879.14    16287.13    362.33 o 
   7   7   5     5297.99     5264.93    218.03 o 
   8   7   5     9146.86     9437.04    278.79 o 
   9   7   5     3770.25     4226.64    229.06 o 
  10   7   5      792.09      981.34    219.67 o 
  11   7   5      591.80      349.23    177.00 o 
  12   7   5       44.59      -55.07    148.00 o 
 -13   8   5       74.40       74.38    170.89 o 
 -12   8   5      204.69     -194.41    249.52 o 
 -11   8   5     2397.95     2742.56    242.03 o 
 -10   8   5    25571.70    26138.11    552.17 o 
  -9   8   5      222.34      104.75    186.35 o 
  -8   8   5      163.84       90.40    105.40 o 
  -7   8   5    14449.78    14968.76    239.26 o 
  -6   8   5    44007.40    44275.38    458.56 o 
  -5   8   5    11976.01    11756.05    200.98 o 
  -4   8   5      528.13      656.18     70.72 o 
  -3   8   5    13732.75    13119.63    201.38 o 
  -2   8   5     2555.66     2677.78    224.57 o 
  -1   8   5    18107.36    17191.29    220.01 o 
   0   8   5     2739.30     2722.28    104.70 o 
   1   8   5     6645.26     6879.38    144.06 o 
   2   8   5     1721.74     1915.74     92.85 o 
   3   8   5     3210.16     3168.85    112.07 o 
   4   8   5       92.81        5.44     86.19 o 
   5   8   5     1127.62     1020.67    128.83 o 
   6   8   5    30313.63    29640.53    454.20 o 
   7   8   5       88.07       33.41    101.81 o 
   8   8   5     4098.04     4208.24    220.45 o 
   9   8   5     5437.58     5954.00    258.88 o 
  10   8   5     8290.27     7963.99    464.21 o 
  11   8   5     1237.58      876.30    237.05 o 
 -13   9   5      301.98      637.86    288.07 o 
 -12   9   5       38.48     -270.64    299.81 o 
 -11   9   5     7783.74     8397.89    357.22 o 
 -10   9   5      164.93      319.91    153.64 o 
  -9   9   5    11108.72    11014.35    363.67 o 
  -8   9   5        0.32     -143.03    171.13 o 
  -7   9   5     9637.57     9723.34    231.42 o 
  -6   9   5    22752.03    22405.73    366.03 o 
  -5   9   5    10206.05    10126.99    200.61 o 
  -4   9   5     4105.85     3873.73    136.75 o 
  -3   9   5     4849.45     4425.54    228.00 o 
  -2   9   5     5774.91     5476.68    146.56 o 
  -1   9   5      478.02      486.45     67.52 o 
   0   9   5        1.65      -48.12     48.12 o 
   1   9   5     1300.75     1334.17     95.19 o 
   2   9   5    16416.13    16033.47    223.17 o 
   3   9   5    15987.78    15267.31    271.93 o 
   4   9   5     1873.89     1842.99    151.02 o 
   5   9   5     1793.12     1801.56    154.47 o 
   6   9   5      994.90      986.33    137.14 o 
   7   9   5      469.93      363.51    122.84 o 
   8   9   5      366.03       95.35    144.73 o 
   9   9   5     1774.17     1824.67    192.30 o 
  10   9   5     1288.72     1220.84    192.59 o 
  11   9   5      269.13     -124.14    148.91 o 
 -12  10   5       29.47     -135.47    185.51 o 
 -11  10   5     4439.65     4506.30    362.09 o 
 -10  10   5     3085.01     3202.26    264.95 o 
  -9  10   5     5848.46     5829.47    564.30 o 
  -8  10   5      507.20      272.33    119.79 o 
  -7  10   5    11981.92    12184.58    359.71 o 
  -6  10   5    20534.86    20424.59    290.67 o 
  -5  10   5     4707.47     4323.87    165.63 o 
  -4  10   5        0.94      -60.17     60.17 o 
  -3  10   5     1690.23     1657.39    108.73 o 
  -2  10   5    21622.45    20825.69    278.94 o 
  -1  10   5     1502.31     1605.36    103.26 o 
   0  10   5      923.64      898.47     85.78 o 
   1  10   5     7471.91     7294.44    187.35 o 
   2  10   5    42829.39    40595.06    462.12 o 
   3  10   5      824.22      526.01    110.64 o 
   4  10   5     8394.45     8469.35    306.56 o 
   5  10   5      170.06        6.58    102.96 o 
   6  10   5       44.86      -91.31    101.31 o 
   7  10   5     4782.90     4502.89    299.96 o 
   8  10   5       47.57     -121.57    121.57 o 
   9  10   5     1033.82      903.66    172.32 o 
  10  10   5      504.56      212.54    191.06 o 
  11  10   5     2299.93     1828.07    236.16 o 
 -12  11   5      291.10      209.81    174.56 o 
 -11  11   5       51.73     -118.34    250.99 o 
 -10  11   5     3144.99     3004.86    260.34 o 
  -9  11   5        9.15     -124.53    124.53 o 
  -8  11   5      100.51      -47.69    115.83 o 
  -7  11   5     1106.72      984.42    156.74 o 
  -6  11   5     7158.86     7303.11    261.23 o 
  -5  11   5     4691.94     4281.55    166.91 o 
  -4  11   5       19.03      -65.36     65.36 o 
  -3  11   5     1816.73     1854.22    147.23 o 
  -2  11   5      729.11      663.48    113.25 o 
  -1  11   5    12071.02    12048.76    228.59 o 
   0  11   5      253.62      270.78     82.49 o 
   1  11   5       27.43      -60.88     80.58 o 
   2  11   5    22421.71    22268.10    361.12 o 
   3  11   5    21186.17    20361.52    392.19 o 
   4  11   5        1.35      -74.47     99.75 o 
   5  11   5     4981.94     4995.50    233.38 o 
   6  11   5    10509.76    10562.78    378.17 o 
   7  11   5       42.16     -179.18    179.18 o 
   8  11   5       24.34     -117.60    125.05 o 
   9  11   5       14.81     -124.83    124.83 o 
  10  11   5      133.26     -147.66    167.30 o 
  11  11   5      741.25      843.62    356.65 o 
 -11  12   5        0.42     -287.27    287.27 o 
 -10  12   5       10.82     -134.60    134.60 o 
  -9  12   5      234.87      186.66    152.63 o 
  -8  12   5      124.35      -86.47    115.83 o 
  -7  12   5        1.45      -88.45     88.45 o 
  -6  12   5       12.68     -108.98    108.98 o 
  -5  12   5     2240.54     2125.05    129.06 o 
  -4  12   5      539.98      278.97     86.85 o 
  -3  12   5     2153.71     1773.87    124.43 o 
  -2  12   5     1306.19     1162.96    127.29 o 
  -1  12   5       27.02      158.16     86.58 o 
   0  12   5    14226.43    14568.98    259.73 o 
   1  12   5    44836.62    44115.43    778.04 o 
   2  12   5    11192.65    11407.12    280.85 o 
   3  12   5    21929.31    21423.73    502.90 o 
   4  12   5    12009.93    11840.31    323.09 o 
   5  12   5     1816.62     2089.90    180.42 o 
   6  12   5       22.83      107.52    126.30 o 
   7  12   5       55.94        0.19    129.41 o 
   8  12   5     1849.81     1550.83    195.90 o 
   9  12   5      866.70      572.86    166.83 o 
  10  12   5     3972.94     3646.98    264.78 o 
 -11  13   5     1381.92     1047.02    215.73 o 
 -10  13   5       80.88        0.04    266.73 o 
  -9  13   5     3547.87     3916.33    287.62 o 
  -8  13   5     2001.34     2360.22    233.33 o 
  -7  13   5     4086.80     3989.71    199.05 o 
  -6  13   5      197.71      -22.24     97.02 o 
  -5  13   5     3843.14     4011.52    169.33 o 
  -4  13   5       66.94      -64.69     73.95 o 
  -3  13   5      680.64      483.74     97.93 o 
  -2  13   5    24452.20    23936.94    339.22 o 
  -1  13   5      660.27      668.15    117.12 o 
   0  13   5    13843.00    13761.74    296.51 o 
   1  13   5     2573.46     2574.16    170.81 o 
   2  13   5     4831.14     4847.96    214.29 o 
   3  13   5      141.64       83.10    115.03 o 
   4  13   5    11257.58    11473.65    328.68 o 
   5  13   5    17398.43    16294.31    436.58 o 
   6  13   5     1125.50     1137.15    177.45 o 
   7  13   5      544.29      533.19    159.56 o 
   8  13   5      340.55      184.59    155.30 o 
   9  13   5      468.83      445.22    213.83 o 
  10  13   5      956.10      861.79    194.80 o 
 -10  14   5      753.69      531.76    199.85 o 
  -9  14   5      185.28      300.81    175.13 o 
  -8  14   5      751.53     1152.74    252.30 o 
  -7  14   5      128.67       88.07    114.29 o 
  -6  14   5      717.57      759.64    153.12 o 
  -5  14   5    20430.63    21171.99    394.66 o 
  -4  14   5     9151.44     9358.22    237.90 o 
  -3  14   5     6554.56     6866.82    212.48 o 
  -2  14   5     1494.03     1556.36    128.31 o 
  -1  14   5     1098.21     1186.63    120.20 o 
   0  14   5     1976.50     2164.17    193.00 o 
   1  14   5    12360.74    12427.47    306.41 o 
   2  14   5     4503.86     4530.99    297.98 o 
   3  14   5      171.56      169.36    118.04 o 
   4  14   5       19.84       42.05    125.84 o 
   5  14   5     4025.73     4443.52    263.33 o 
   6  14   5      488.47      573.55    170.63 o 
   7  14   5      360.57      212.09    155.21 o 
   8  14   5      626.73      528.37    176.88 o 
   9  14   5     2287.22     2158.76    467.75 o 
 -10  15   5     1471.88     1878.26    253.95 o 
  -9  15   5      657.71      926.45    211.91 o 
  -8  15   5    19522.93    19870.95    538.68 o 
  -7  15   5       24.28      120.94    120.69 o 
  -6  15   5      235.87     -113.93    130.05 o 
  -5  15   5     2156.49     2551.26    269.27 o 
  -4  15   5    10120.34    10647.48    265.27 o 
  -3  15   5     1713.06     1778.51    145.33 o 
  -2  15   5     1474.30     1603.82    140.65 o 
  -1  15   5     3442.69     3457.25    171.08 o 
   0  15   5      417.91      183.56    144.52 o 
   1  15   5        1.18     -101.56    101.56 o 
   2  15   5     1113.30     1115.21    165.51 o 
   3  15   5       59.35      -16.82    127.20 o 
   4  15   5    10426.59    10068.73    344.87 o 
   5  15   5      237.44      113.57    148.29 o 
   6  15   5     2995.06     2838.43    240.35 o 
   7  15   5        2.38     -142.85    142.85 o 
   8  15   5     3697.27     3543.47    273.36 o 
   9  15   5      607.58     -205.31    336.08 o 
  -9  16   5       19.66      292.89    187.66 o 
  -8  16   5        0.97      334.45    223.48 o 
  -7  16   5     2982.29     3216.06    213.35 o 
  -6  16   5     2762.71     2959.10    199.97 o 
  -5  16   5     2116.85     2418.32    188.51 o 
  -4  16   5    19749.77    20092.10    359.69 o 
  -3  16   5    11934.19    11617.44    285.06 o 
  -2  16   5     3175.57     3043.67    205.00 o 
  -1  16   5       69.14     -111.75    111.75 o 
   0  16   5       54.18      -42.15    139.52 o 
   1  16   5      146.56      -55.06    123.64 o 
   2  16   5      632.56      567.36    157.49 o 
   3  16   5     3838.71     3754.92    257.39 o 
   4  16   5      269.22      354.46    159.16 o 
   5  16   5     2357.85     2256.70    233.42 o 
   6  16   5      144.88     -150.48    150.48 o 
   7  16   5        0.03     -143.11    160.17 o 
   8  16   5      536.41      334.33    180.66 o 
  -8  17   5       30.38     -152.67    267.16 o 
  -7  17   5     2736.33     2868.19    299.60 o 
  -6  17   5        2.88     -108.16    124.87 o 
  -5  17   5     5458.42     5670.09    250.79 o 
  -4  17   5      125.61      157.13    111.97 o 
  -3  17   5     5675.58     5389.90    229.39 o 
  -2  17   5      872.20      624.47    158.36 o 
  -1  17   5      300.83      205.69    165.93 o 
   0  17   5     5200.63     5180.38    256.38 o 
   1  17   5      134.13      -87.06    132.59 o 
   2  17   5     1859.50     2126.48    219.90 o 
   3  17   5      475.68      551.27    174.33 o 
   4  17   5     6121.62     5707.09    303.31 o 
   5  17   5     1006.52      889.95    196.02 o 
   6  17   5      428.48      121.24    178.36 o 
   7  17   5     3312.50     3213.82    493.00 o 
  -8  18   5      563.45      713.31    336.08 o 
  -7  18   5      761.17      381.94    144.65 o 
  -6  18   5      569.77      349.41    142.70 o 
  -5  18   5     2649.74     2656.35    200.35 o 
  -4  18   5     1784.60     1597.73    178.64 o 
  -3  18   5     1303.75     1024.44    148.09 o 
  -2  18   5       21.68       -1.34    133.16 o 
  -1  18   5        9.69      -58.44    154.42 o 
   0  18   5       31.13     -100.15    143.90 o 
   1  18   5      943.85      791.71    185.63 o 
   2  18   5      599.97      757.24    181.77 o 
   3  18   5     5676.31     6015.96    382.03 o 
   4  18   5     8836.76     9690.25    633.97 o 
   5  18   5     2802.17     2893.77    265.23 o 
   6  18   5      224.80      166.56    180.72 o 
  -6  19   5      781.36      685.92    155.84 o 
  -5  19   5      162.96       12.76    123.97 o 
  -4  19   5      330.28       95.96    136.02 o 
  -3  19   5      363.75      341.77    149.08 o 
  -2  19   5       22.44        7.23    188.09 o 
  -1  19   5     6824.41     7350.88    351.22 o 
   0  19   5        9.01       42.43    184.63 o 
   1  19   5     1107.01     1201.87    205.09 o 
   2  19   5      712.51      656.21    189.62 o 
   3  19   5     5779.22     5955.13    369.77 o 
   4  19   5      238.71      197.77    198.12 o 
   5  19   5     1600.04     1606.78    349.46 o 
  -5  20   5      403.82      176.60    141.85 o 
  -4  20   5     1125.63     1445.16    220.18 o 
  -3  20   5      342.11      349.46    174.44 o 
  -2  20   5     2100.85     2243.12    254.24 o 
  -1  20   5     1620.03     1738.04    317.96 o 
   0  20   5      138.24      149.70    195.02 o 
   1  20   5      157.88      181.51    219.70 o 
   2  20   5     6029.19     6240.55    404.36 o 
   3  20   5     4134.00     5024.99    581.41 o 
   4  20   5     7150.33     8046.71    658.30 o 
  -3  21   5      488.21      257.04    221.16 o 
  -2  21   5      221.48      152.76    189.55 o 
  -1  21   5       53.72       89.76    160.64 o 
   0  21   5      839.21      815.60    373.05 o 
   1  21   5      137.91     -131.31    227.69 o 
   2  21   5      360.07      130.32    288.07 o 
 -14   0   6     2927.95     2729.76    404.66 o 
 -12   0   6    22188.99    22709.17    843.62 o 
 -10   0   6     5047.18     4998.72    349.79 o 
  -8   0   6     5133.30     5741.62    289.80 o 
  -6   0   6     1333.54     1742.11    226.34 o 
  -4   0   6    12414.03    12442.75    297.77 o 
  -2   0   6    20031.63    18804.36    471.53 o 
   0   0   6    87066.84    86782.31    691.54 o 
   2   0   6    31471.06    32994.39    365.23 o 
   4   0   6     5644.38     5969.77    165.67 o 
   6   0   6    49757.34    49384.52    551.25 o 
   8   0   6    47432.55    47832.57   1378.60 o 
  10   0   6     2044.93     1680.38    356.65 o 
  12   0   6     1922.32     2976.68    445.82 o 
 -14   1   6     1342.97     1053.09    222.93 o 
 -13   1   6      391.11      281.21    174.59 o 
 -12   1   6    11217.53    11778.58    510.97 o 
 -11   1   6     4863.16     4876.42    305.42 o 
 -10   1   6     5014.21     5232.81    244.83 o 
  -9   1   6       72.81       67.85     86.34 o 
  -8   1   6    17333.69    17309.03    360.86 o 
  -7   1   6     7700.23     7677.31    230.84 o 
  -6   1   6    10000.23    10624.40    309.78 o 
  -5   1   6    24037.21    24590.17    316.39 o 
  -4   1   6    32613.97    33961.27    361.25 o 
  -3   1   6      179.03      160.02     38.88 o 
  -2   1   6    14645.67    14302.34    161.78 o 
  -1   1   6     2328.07     2542.04     64.90 o 
   0   1   6    18391.91    17645.51    183.84 o 
   1   1   6     6405.53     6220.41    107.64 o 
   2   1   6      716.09      899.22     56.70 o 
   3   1   6     2609.21     3192.10     87.06 o 
   4   1   6     2777.57     2747.32     87.45 o 
   5   1   6      253.40      195.05     64.41 o 
   6   1   6     1724.74     1838.74    101.99 o 
   7   1   6     6752.52     6635.89    196.50 o 
   8   1   6    24504.06    24718.02    468.64 o 
   9   1   6     3354.11     3428.14    220.78 o 
  10   1   6     1137.49      651.58    213.39 o 
  11   1   6     8455.59     8736.50    424.17 o 
  12   1   6     8428.56     9776.01    460.66 o 
 -14   2   6      112.65      148.00    183.53 o 
 -13   2   6     3983.86     4113.85    315.13 o 
 -12   2   6     1413.63     1741.11    230.33 o 
 -11   2   6    14427.68    15113.09    412.47 o 
 -10   2   6      230.92      230.46    117.21 o 
  -9   2   6      656.36      836.79    161.65 o 
  -8   2   6    24144.05    23416.37    364.66 o 
  -7   2   6     1832.43     1786.62    122.30 o 
  -6   2   6    67378.61    67274.85    544.99 o 
  -5   2   6     5585.12     5769.38    161.81 o 
  -4   2   6     3196.11     2882.66    110.78 o 
  -3   2   6    10475.02    10641.47    121.15 o 
  -2   2   6    11844.32    11684.88    131.18 o 
  -1   2   6    41080.38    39878.69    603.24 o 
   0   2   6    10655.58    10381.16    153.95 o 
   1   2   6     3800.74     3944.77    100.94 o 
   2   2   6      228.81      272.11     46.93 o 
   3   2   6    40598.73    42702.76    309.53 o 
   4   2   6      275.14      220.05     43.07 o 
   5   2   6     1307.81     1455.26     73.23 o 
   6   2   6     1083.75     1134.35     96.97 o 
   7   2   6    16294.77    16448.37    353.09 o 
   8   2   6     1027.21     1154.33    264.64 o 
   9   2   6     9864.68     9714.87    309.54 o 
  10   2   6     2476.93     2404.20    283.68 o 
  11   2   6       69.31      325.79    198.84 o 
  12   2   6     2015.56     2834.70    316.97 o 
 -14   3   6     2481.68     2097.61    270.42 o 
 -13   3   6     5329.80     6427.72    366.14 o 
 -12   3   6     2059.25     1532.34    250.34 o 
 -11   3   6    12238.65    11922.08    486.99 o 
 -10   3   6     6664.85     7348.75    288.22 o 
  -9   3   6       73.42       78.82     86.42 o 
  -8   3   6      824.98      875.32    109.38 o 
  -7   3   6        1.91      -65.93     65.93 o 
  -6   3   6     4101.99     4522.38    104.69 o 
  -5   3   6    42784.05    43818.12    334.63 o 
  -4   3   6      128.17      217.93     72.08 o 
  -3   3   6      665.12      917.49     48.94 o 
  -2   3   6     1959.99     2014.43     65.53 o 
  -1   3   6    23375.47    22413.63    335.87 o 
   0   3   6    62399.89    60537.38    430.96 o 
   1   3   6    22822.89    22348.05    243.21 o 
   2   3   6    22021.90    23114.39    257.78 o 
   3   3   6    10110.18     9650.85    167.68 o 
   4   3   6     9629.67     9455.60    138.54 o 
   5   3   6     8418.65     8169.65    159.85 o 
   6   3   6     1398.67     1456.53    195.03 o 
   7   3   6        0.79      -71.34     87.80 o 
   8   3   6      471.38        1.40    331.73 o 
   9   3   6     3030.06     3210.77    217.83 o 
  10   3   6       31.16     -112.71    165.59 o 
  11   3   6      830.73      970.66    244.88 o 
  12   3   6     1679.97     1987.09    295.72 o 
 -13   4   6     2741.65     3094.63    545.27 o 
 -12   4   6     1051.72      652.78    246.91 o 
 -11   4   6        2.87      -46.41    134.56 o 
 -10   4   6     1700.05     1719.99    180.50 o 
  -9   4   6    19597.76    18919.55    353.29 o 
  -8   4   6     1569.06     1410.58    146.52 o 
  -7   4   6    38783.07    37635.77    457.71 o 
  -6   4   6      425.69      412.86     51.38 o 
  -5   4   6    15892.75    16198.13    188.21 o 
  -4   4   6       95.46       65.20     72.08 o 
  -3   4   6       56.89      148.13     46.36 o 
  -2   4   6     1778.38     1689.82     66.42 o 
  -1   4   6    19325.12    18528.60    255.10 o 
   0   4   6    17502.28    18739.38    179.53 o 
   1   4   6    31635.05    32135.60    337.02 o 
   2   4   6   114220.38   116428.33    968.63 o 
   3   4   6     2061.58     2061.68     93.55 o 
   4   4   6      449.42      337.95     56.22 o 
   5   4   6      346.61      374.03     91.08 o 
   6   4   6    13004.19    12256.77    267.16 o 
   7   4   6     3805.21     3743.18    212.77 o 
   8   4   6      280.17     -232.67    363.51 o 
   9   4   6     1132.68     1251.20    170.48 o 
  10   4   6      370.74      427.59    152.00 o 
  11   4   6     8059.33     7511.61    330.81 o 
  12   4   6      319.81      254.21    227.79 o 
 -13   5   6     6732.64     7149.40    382.77 o 
 -12   5   6     1711.56     1325.95    199.11 o 
 -11   5   6      341.19      298.59    151.93 o 
 -10   5   6     1136.44     1137.47    164.13 o 
  -9   5   6     9410.10     9523.55    313.33 o 
  -8   5   6     1198.12     1054.25    123.37 o 
  -7   5   6     1958.92     2214.13    217.79 o 
  -6   5   6    13026.00    13457.21    187.14 o 
  -5   5   6     9844.15    10755.74    161.40 o 
  -4   5   6    38178.64    40345.33    325.31 o 
  -3   5   6      304.81      142.47     53.68 o 
  -2   5   6     8220.13     8756.71    136.70 o 
  -1   5   6    34215.30    33352.42    337.99 o 
   0   5   6     4220.45     4319.38     96.62 o 
   1   5   6   193649.55   196168.50   1606.72 o 
   2   5   6      148.85      589.48    156.90 o 
   3   5   6     1624.02     1609.48     92.44 o 
   4   5   6     8164.33     7336.20    181.49 o 
   5   5   6     4420.24     3934.88    192.05 o 
   6   5   6    16122.04    15091.20    304.32 o 
   7   5   6     5273.04     5328.65    237.43 o 
   8   5   6      234.21       15.60    129.77 o 
   9   5   6      817.04     1062.77    164.82 o 
  10   5   6     1191.04     1473.59    212.02 o 
  11   5   6      697.94      394.04    183.28 o 
  12   5   6     1989.88      970.93    286.02 o 
 -13   6   6     5313.59     6165.16    366.14 o 
 -12   6   6      582.34      313.17    243.04 o 
 -11   6   6      115.84      -37.85    127.55 o 
 -10   6   6    11749.12    11943.86    374.02 o 
  -9   6   6      662.43      723.61    140.74 o 
  -8   6   6     2677.06     2465.69    157.07 o 
  -7   6   6      383.86      381.15    108.90 o 
  -6   6   6    22238.33    22257.89    337.91 o 
  -5   6   6      555.45      478.01     61.74 o 
  -4   6   6     1193.65      962.07     69.21 o 
  -3   6   6    11199.03    10684.54    164.13 o 
  -2   6   6     1744.10     1620.09     75.94 o 
  -1   6   6    10576.89    11288.80    537.80 o 
   0   6   6    45668.79    45035.34    338.86 o 
   1   6   6    97604.68    96661.62    684.92 o 
   2   6   6    11024.15    11855.71    207.94 o 
   3   6   6    13337.24    14521.43    228.42 o 
   4   6   6      439.61      381.17     90.63 o 
   5   6   6    35817.19    33748.07    449.78 o 
   6   6   6     7679.24     8054.30    243.26 o 
   7   6   6     6012.16     5895.94    275.47 o 
   8   6   6      380.82      375.08    115.36 o 
   9   6   6       26.90      168.47    153.16 o 
  10   6   6    20256.70    20612.74    552.33 o 
  11   6   6       15.87     -143.86    143.86 o 
  12   6   6       25.55     -157.05    157.05 o 
 -13   7   6      104.93      228.81    174.39 o 
 -12   7   6      349.76      174.99    269.19 o 
 -11   7   6      451.04      243.46    236.83 o 
 -10   7   6     3823.90     4087.21    257.16 o 
  -9   7   6       10.68       22.47    109.21 o 
  -8   7   6      799.04      670.90    135.32 o 
  -7   7   6     2185.45     2228.39    173.24 o 
  -6   7   6     2816.53     2851.03    119.68 o 
  -5   7   6     7097.56     7377.35    167.05 o 
  -4   7   6     1199.67     1320.15     79.87 o 
  -3   7   6    43849.05    45157.36    374.64 o 
  -2   7   6     6196.97     6451.50    303.15 o 
  -1   7   6    28801.94    29947.19    334.34 o 
   0   7   6    26768.21    26300.45    255.64 o 
   1   7   6      979.77     1307.07     95.08 o 
   2   7   6    14355.61    14506.20    237.83 o 
   3   7   6     3326.81     3298.38    133.33 o 
   4   7   6      480.77      504.32    104.89 o 
   5   7   6    11653.07    11100.31    276.56 o 
   6   7   6     6226.68     6373.79    227.27 o 
   7   7   6     2952.05     2914.99    180.60 o 
   8   7   6      564.14      331.94    120.81 o 
   9   7   6      402.88      631.59    157.73 o 
  10   7   6     1866.01     2276.98    277.32 o 
  11   7   6     3446.02     3003.93    329.75 o 
 -13   8   6      294.80      315.77    181.43 o 
 -12   8   6     1372.50     1339.86    208.74 o 
 -11   8   6     1185.40      975.44    190.96 o 
 -10   8   6     6730.69     6695.77    313.53 o 
  -9   8   6     4194.05     4389.64    307.17 o 
  -8   8   6      253.53       17.47    106.69 o 
  -7   8   6    38027.18    38299.18    800.43 o 
  -6   8   6     8425.61     8483.84    182.45 o 
  -5   8   6    34327.72    34155.73    346.98 o 
  -4   8   6     4072.91     3918.45    128.84 o 
  -3   8   6    17783.73    17852.41    237.22 o 
  -2   8   6    40548.11    38754.21    350.01 o 
  -1   8   6      342.32      406.66     79.07 o 
   0   8   6    11085.64    11113.59    224.42 o 
   1   8   6     5171.32     5177.01    122.47 o 
   2   8   6      227.74      360.14    173.24 o 
   3   8   6       28.57      -69.52     69.52 o 
   4   8   6     3476.09     3377.66    236.60 o 
   5   8   6      386.90      466.30    110.84 o 
   6   8   6      934.32     1118.26    132.84 o 
   7   8   6       90.36       72.28     98.05 o 
   8   8   6      254.93      197.75    121.83 o 
   9   8   6    11994.33    11671.09    332.48 o 
  10   8   6       50.88      -86.79    135.37 o 
  11   8   6     1444.03     1020.62    255.38 o 
 -12   9   6      414.92      192.32    216.56 o 
 -11   9   6       45.03      -83.04    187.70 o 
 -10   9   6     4843.40     4608.57    283.11 o 
  -9   9   6        7.51        8.51    122.43 o 
  -8   9   6       71.26      144.65    132.71 o 
  -7   9   6      137.74       98.89     85.37 o 
  -6   9   6     4950.40     5041.99    161.24 o 
  -5   9   6     3439.67     3336.77    134.77 o 
  -4   9   6    28191.70    27421.81    315.34 o 
  -3   9   6     5566.66     5732.21    155.41 o 
  -2   9   6    45486.71    44575.27    506.62 o 
  -1   9   6     7789.25     7740.31    166.65 o 
   0   9   6     1313.26     1441.85     86.44 o 
   1   9   6       65.63       26.81     53.52 o 
   2   9   6      654.89      606.90    101.72 o 
   3   9   6    10317.20     9647.13    233.16 o 
   4   9   6     1912.61     1694.16    151.64 o 
   5   9   6       80.49       28.42    116.82 o 
   6   9   6       98.08       81.87    100.70 o 
   7   9   6     1357.09     1385.56    157.53 o 
   8   9   6       22.83     -103.44    103.44 o 
   9   9   6      114.65       79.27    201.95 o 
  10   9   6      104.03       17.23    215.80 o 
  11   9   6       64.42     -174.58    174.58 o 
 -12  10   6      572.69      382.51    182.23 o 
 -11  10   6     1750.60     1545.46    247.87 o 
 -10  10   6       14.19      111.70    140.74 o 
  -9  10   6     1070.57      983.84    183.40 o 
  -8  10   6      723.57      626.76    148.04 o 
  -7  10   6     8806.73     8639.28    245.81 o 
  -6  10   6    43903.26    43453.16    439.14 o 
  -5  10   6     4008.99     4268.76    154.93 o 
  -4  10   6      413.65      290.66     79.89 o 
  -3  10   6    34272.20    33521.03    360.96 o 
  -2  10   6      314.58      345.49     77.34 o 
  -1  10   6    19509.85    19867.30    331.78 o 
   0  10   6      589.70      474.84     77.99 o 
   1  10   6    22934.60    21800.16    376.46 o 
   2  10   6     9406.95     8808.66    237.45 o 
   3  10   6     8028.66     7187.02    254.54 o 
   4  10   6     3059.48     3087.53    188.68 o 
   5  10   6     4694.44     4432.51    214.35 o 
   6  10   6      596.74      536.92    129.99 o 
   7  10   6     5006.49     4660.03    236.41 o 
   8  10   6       16.43     -109.55    109.55 o 
   9  10   6       56.61       -4.73    132.56 o 
  10  10   6      610.66      373.35    182.43 o 
  11  10   6      776.83      157.75    301.78 o 
 -12  11   6     2327.55     1900.82    250.31 o 
 -11  11   6      142.37     -141.89    280.79 o 
 -10  11   6       80.19     -118.00    199.17 o 
  -9  11   6      875.87      598.88    167.80 o 
  -8  11   6      184.27      -67.60    239.03 o 
  -7  11   6     2793.34     2569.21    155.11 o 
  -6  11   6      194.35      301.94     86.49 o 
  -5  11   6     1161.47     1347.51    143.07 o 
  -4  11   6       58.19     -107.87    107.87 o 
  -3  11   6    26027.66    25618.78    328.98 o 
  -2  11   6     6934.41     7033.73    280.15 o 
  -1  11   6     3667.13     3642.71    147.96 o 
   0  11   6      432.64      422.47     83.81 o 
   1  11   6      187.16      145.89    113.78 o 
   2  11   6    12594.14    12104.36    281.46 o 
   3  11   6     5627.95     5610.05    272.24 o 
   4  11   6    21613.42    20829.66    404.75 o 
   5  11   6       34.80       97.99    111.14 o 
   6  11   6        4.03       61.04    122.55 o 
   7  11   6     3052.58     3145.20    222.37 o 
   8  11   6     2718.68     2541.89    214.80 o 
   9  11   6     2333.72     2766.79    226.51 o 
  10  11   6       60.36      119.41    204.92 o 
 -11  12   6     1704.48     1745.96    283.62 o 
 -10  12   6        4.57     -213.12    213.12 o 
  -9  12   6       60.82     -138.78    138.78 o 
  -8  12   6      676.59      393.04    214.52 o 
  -7  12   6      120.87      -54.26     92.21 o 
  -6  12   6     1266.81     1133.05    109.15 o 
  -5  12   6     3338.43     3246.74    150.65 o 
  -4  12   6       20.63      -66.50     66.50 o 
  -3  12   6       49.51      -66.65     66.65 o 
  -2  12   6     2618.54     2554.42    176.37 o 
  -1  12   6     1132.89     1053.53    125.87 o 
   0  12   6     6207.95     5860.66    213.62 o 
   1  12   6     3200.91     3218.32    203.98 o 
   2  12   6     9263.57     9178.40    258.68 o 
   3  12   6      900.35     1097.90    229.82 o 
   4  12   6     6132.16     6494.87    258.64 o 
   5  12   6    14019.22    14374.11    363.04 o 
   6  12   6    14977.23    15061.12    384.17 o 
   7  12   6       14.63       49.01    132.74 o 
   8  12   6     2066.30     2224.73    214.94 o 
   9  12   6     1610.47     1715.85    283.13 o 
  10  12   6     1499.29     1520.74    316.24 o 
 -11  13   6     2042.82     1816.27    266.44 o 
 -10  13   6     1609.32     1133.79    390.10 o 
  -9  13   6      200.11        5.44    197.56 o 
  -8  13   6    13851.39    14009.58    440.24 o 
  -7  13   6      438.85      418.12    118.91 o 
  -6  13   6       79.43     -100.06    108.77 o 
  -5  13   6     2866.33     3273.42    159.79 o 
  -4  13   6     8048.36     8690.02    219.88 o 
  -3  13   6      950.66     1011.35    109.69 o 
  -2  13   6      810.40      858.82    103.98 o 
  -1  13   6     1172.98      929.77    108.08 o 
   0  13   6      205.51      169.75    103.60 o 
   1  13   6     1762.16     1941.39    179.67 o 
   2  13   6     1731.91     1728.79    171.29 o 
   3  13   6     8517.81     8517.29    329.66 o 
   4  13   6       36.44      179.62    128.32 o 
   5  13   6     7224.33     7171.67    290.60 o 
   6  13   6     4538.94     5121.42    269.45 o 
   7  13   6     1374.57     1194.40    190.86 o 
   8  13   6      211.16      -80.96    182.15 o 
   9  13   6     1567.21     1533.32    226.70 o 
 -10  14   6        1.50     -238.45    238.45 o 
  -9  14   6     1086.13      906.67    269.66 o 
  -8  14   6     3259.46     3561.88    281.18 o 
  -7  14   6      452.74       80.26    158.64 o 
  -6  14   6     3012.52     3289.00    191.80 o 
  -5  14   6       31.13      123.45     91.21 o 
  -4  14   6     1254.24     1564.00    133.01 o 
  -3  14   6     3272.19     3690.14    170.72 o 
  -2  14   6     2678.81     2543.31    149.82 o 
  -1  14   6       84.73      -60.07     96.42 o 
   0  14   6     1029.89      788.04    133.91 o 
   1  14   6      687.72      668.78    130.76 o 
   2  14   6     2100.00     2049.49    185.74 o 
   3  14   6     1759.75     1622.87    176.59 o 
   4  14   6    20592.94    19870.37    442.65 o 
   5  14   6     9598.88     9355.92    422.72 o 
   6  14   6    10374.45    10608.81    353.18 o 
   7  14   6     1038.36     1018.51    190.75 o 
   8  14   6     1888.78     1589.14    215.42 o 
   9  14   6      848.08     1045.94    200.82 o 
 -10  15   6     1322.81     1241.79    230.55 o 
  -9  15   6    13812.50    14924.02    602.88 o 
  -8  15   6      538.82      227.07    179.78 o 
  -7  15   6     7325.48     7233.61    263.36 o 
  -6  15   6     2396.09     2500.47    186.11 o 
  -5  15   6    23485.28    24230.44    383.31 o 
  -4  15   6      648.51      954.06    133.02 o 
  -3  15   6     7726.88     8305.85    241.41 o 
  -2  15   6     1100.37      979.19    138.03 o 
  -1  15   6      859.18      935.53    148.12 o 
   0  15   6       65.97      -90.26    125.86 o 
   1  15   6      953.44     1082.21    149.70 o 
   2  15   6      114.30       -5.47    123.64 o 
   3  15   6     1182.03     1139.33    178.22 o 
   4  15   6      220.72       95.25    150.83 o 
   5  15   6     1028.93     1075.56    193.74 o 
   6  15   6      916.57      934.20    190.14 o 
   7  15   6        5.53     -152.46    153.83 o 
   8  15   6      183.14       -3.55    162.41 o 
  -9  16   6     1420.85     1386.74    236.19 o 
  -8  16   6       69.27      215.36    190.67 o 
  -7  16   6     4227.30     4457.47    233.14 o 
  -6  16   6      116.50        1.30    120.61 o 
  -5  16   6     2088.49     2384.96    187.46 o 
  -4  16   6     1787.75     2478.96    173.03 o 
  -3  16   6     1357.03     1523.39    158.29 o 
  -2  16   6      123.95      109.91    138.81 o 
  -1  16   6     1181.04     1041.30    168.60 o 
   0  16   6     2231.76     2393.27    227.49 o 
   1  16   6     1778.91     1803.47    182.03 o 
   2  16   6      187.14      -36.34    134.99 o 
   3  16   6     1809.19     1720.01    249.47 o 
   4  16   6     2880.76     2990.55    239.72 o 
   5  16   6     5017.86     4714.35    283.16 o 
   6  16   6      570.39      277.80    175.45 o 
   7  16   6      604.77       90.73    172.41 o 
  -8  17   6    10020.29    10693.69    587.06 o 
  -7  17   6      455.84      298.66    156.39 o 
  -6  17   6       39.70     -171.69    171.69 o 
  -5  17   6      193.65      163.61    123.94 o 
  -4  17   6     8891.36     8571.33    264.17 o 
  -3  17   6      113.77      -91.25    130.16 o 
  -2  17   6      552.76      238.97    147.09 o 
  -1  17   6     1093.93      891.85    191.49 o 
   0  17   6      962.75      749.90    181.53 o 
   1  17   6       67.74      -60.31    136.51 o 
   2  17   6      198.04       -9.38    147.84 o 
   3  17   6     7356.55     7128.95    317.80 o 
   4  17   6       19.06     -151.02    151.02 o 
   5  17   6     1162.91      864.90    206.08 o 
   6  17   6       52.00      -71.35    163.32 o 
   7  17   6     1280.83     1372.18    223.17 o 
  -7  18   6       58.44     -168.03    168.03 o 
  -6  18   6       58.57     -143.04    143.04 o 
  -5  18   6       23.02      -83.16    118.14 o 
  -4  18   6       44.39      -79.41    125.17 o 
  -3  18   6       14.56     -124.98    124.98 o 
  -2  18   6      628.27      343.85    148.88 o 
  -1  18   6     2879.21     2929.02    265.09 o 
   0  18   6     1624.97     1783.83    214.05 o 
   1  18   6      675.88      306.88    163.72 o 
   2  18   6      276.62      160.72    157.28 o 
   3  18   6       80.41       26.50    208.16 o 
   4  18   6        1.31      133.77    169.31 o 
   5  18   6     1113.52     1322.08    219.02 o 
   6  18   6     1926.99     1312.98    340.42 o 
  -6  19   6      766.90      618.46    154.34 o 
  -5  19   6      840.02     1015.80    160.66 o 
  -4  19   6       24.66      -54.28    147.76 o 
  -3  19   6     2780.12     3192.86    368.64 o 
  -2  19   6      483.22      621.05    159.76 o 
  -1  19   6     1468.18     1525.49    223.73 o 
   0  19   6     3285.39     3585.62    268.25 o 
   1  19   6       60.97     -143.50    143.50 o 
   2  19   6     4412.48     4530.53    445.49 o 
   3  19   6     1128.78     1571.00    231.37 o 
   4  19   6    11904.52    13401.56   1170.51 o 
   5  19   6      285.00       90.26    237.30 o 
  -5  20   6       81.47      116.23    171.69 o 
  -4  20   6       11.39      -20.55    153.66 o 
  -3  20   6     1859.63     2229.13    214.65 o 
  -2  20   6      331.58      307.07    186.47 o 
  -1  20   6      862.25      732.14    174.62 o 
   0  20   6      218.69      228.10    170.85 o 
   1  20   6      216.70      372.70    182.08 o 
   2  20   6     1573.29     1596.17    229.44 o 
   3  20   6     1144.17     1113.99    218.20 o 
  -2  21   6     3365.61     2892.18    364.98 o 
  -1  21   6      739.49      929.35    190.10 o 
   0  21   6      115.73     -137.44    183.47 o 
 -13   0   7     1429.54     1639.23    336.08 o 
 -11   0   7     3402.11     3669.41    390.95 o 
  -9   0   7    15956.19    15860.33    456.99 o 
  -7   0   7    53332.86    55545.43    814.43 o 
  -5   0   7     3799.17     4350.96    298.35 o 
  -3   0   7     1143.02     1421.86    157.75 o 
  -1   0   7     7033.73     7179.10    183.14 o 
   1   0   7       54.47       43.02     46.42 o 
   3   0   7    44506.54    42873.74    464.33 o 
   5   0   7    15002.60    14091.55    364.47 o 
   7   0   7     5468.84     5973.93    438.96 o 
   9   0   7      786.82      459.53    260.63 o 
  11   0   7    15812.62    17393.67    829.90 o 
 -14   1   7     1219.12     1023.59    230.02 o 
 -13   1   7      629.84      733.88    203.69 o 
 -12   1   7      997.83     1027.53    205.73 o 
 -11   1   7      134.63      163.54    135.78 o 
 -10   1   7      204.97       44.47     99.23 o 
  -9   1   7    12366.25    12674.83    333.43 o 
  -8   1   7     3267.93     3455.40    175.21 o 
  -7   1   7    55691.27    56738.25    583.10 o 
  -6   1   7      824.60      837.03     86.92 o 
  -5   1   7      488.18      333.72     68.00 o 
  -4   1   7     4007.54     3897.05    128.42 o 
  -3   1   7     7419.54     8108.25    165.85 o 
  -2   1   7    13952.84    13279.84    184.36 o 
  -1   1   7    34353.52    33676.91    286.49 o 
   0   1   7     6283.34     6377.79    114.53 o 
   1   1   7     9364.24     9266.97    130.21 o 
   2   1   7      309.90      353.45     43.33 o 
   3   1   7     7512.60     6877.46    126.76 o 
   4   1   7     6873.74     6823.33    134.50 o 
   5   1   7     2164.54     2248.54    179.44 o 
   6   1   7     2554.40     2822.10    135.43 o 
   7   1   7     2876.82     3085.61    279.48 o 
   8   1   7     1362.40     1548.15    203.00 o 
   9   1   7     2856.84     2453.88    507.54 o 
  10   1   7       43.15     -161.98    161.98 o 
  11   1   7     7626.48     8666.61    438.73 o 
  12   1   7     5082.39     6414.35    404.77 o 
 -14   2   7       21.24      -41.96    164.68 o 
 -13   2   7      286.86      253.87    176.97 o 
 -12   2   7     1332.62     1689.16    230.33 o 
 -11   2   7      113.08       -9.99    133.44 o 
 -10   2   7      844.37      758.74    147.31 o 
  -9   2   7     5254.82     5449.32    212.00 o 
  -8   2   7    30881.26    31053.69    433.32 o 
  -7   2   7    16630.69    16413.54    361.34 o 
  -6   2   7     2935.19     2823.43    132.84 o 
  -5   2   7     3818.74     3880.68    137.21 o 
  -4   2   7       70.33       55.86     41.51 o 
  -3   2   7    13780.68    12819.55    152.25 o 
  -2   2   7      108.22       57.69     26.65 o 
  -1   2   7     9672.18     8581.43    120.20 o 
   0   2   7     3082.52     3048.35     87.42 o 
   1   2   7     9721.52     9492.33    128.96 o 
   2   2   7    18339.98    17375.34    253.10 o 
   3   2   7     2899.11     2810.88     98.65 o 
   4   2   7     9780.19     9696.43    183.64 o 
   5   2   7     1366.53     1519.42    212.26 o 
   6   2   7     1363.81     1454.52    169.28 o 
   7   2   7      210.30      125.95    100.26 o 
   8   2   7      736.79      761.05    129.19 o 
   9   2   7      986.49      761.32    203.69 o 
  10   2   7      942.74      761.24    232.64 o 
  11   2   7      459.76     1344.31    377.23 o 
  12   2   7     3998.62     5587.45    385.36 o 
 -13   3   7     6485.82     6454.10    370.99 o 
 -12   3   7     1414.74     1569.13    336.08 o 
 -11   3   7      552.42      368.47    220.31 o 
 -10   3   7      898.44      906.03    154.64 o 
  -9   3   7    10900.19    10724.71    273.10 o 
  -8   3   7    35868.61    35527.91    469.11 o 
  -7   3   7     1495.47     1399.23    119.51 o 
  -6   3   7    10247.86    10150.09    229.44 o 
  -5   3   7     1058.99     1114.19     66.72 o 
  -4   3   7       51.40       36.31     30.19 o 
  -3   3   7     3149.30     3209.72     81.44 o 
  -2   3   7    14911.87    15064.58    166.24 o 
  -1   3   7      722.16      761.39     87.42 o 
   0   3   7     4470.38     4190.45    114.51 o 
   1   3   7    30502.98    29745.78    302.25 o 
   2   3   7       87.77       94.38     47.54 o 
   3   3   7     9193.83     8710.95    169.84 o 
   4   3   7    14340.70    14406.57    176.15 o 
   5   3   7    20823.10    21605.31    541.66 o 
   6   3   7     1504.31     1646.26    182.15 o 
   7   3   7      382.33      374.04     95.45 o 
   8   3   7     4754.60     4426.64    225.67 o 
   9   3   7     3184.55     3072.29    218.92 o 
  10   3   7      132.85      -52.76    329.22 o 
  11   3   7      687.70      646.23    366.94 o 
  12   3   7      976.96     1780.01    293.14 o 
 -13   4   7     7067.93     7088.20    385.54 o 
 -12   4   7        1.73     -131.06    202.33 o 
 -11   4   7     3074.01     3366.65    277.83 o 
 -10   4   7     1630.37     1794.04    184.99 o 
  -9   4   7      442.25      486.80    109.11 o 
  -8   4   7    17802.84    17118.65    328.71 o 
  -7   4   7     9545.13     9554.74    240.29 o 
  -6   4   7       44.90      -24.23     73.26 o 
  -5   4   7     4336.44     4645.70    104.29 o 
  -4   4   7     5005.20     4711.12    116.52 o 
  -3   4   7     3007.68     3406.32     90.45 o 
  -2   4   7    17869.79    17592.43    187.26 o 
  -1   4   7      421.85      394.30     65.49 o 
   0   4   7    89333.98    87939.82    524.07 o 
   1   4   7     5772.51     5918.86    152.28 o 
   2   4   7    17736.81    18139.22    243.88 o 
   3   4   7     3564.14     3781.50    125.94 o 
   4   4   7     7363.29     7285.61    171.63 o 
   5   4   7    42218.95    40981.13    483.37 o 
   6   4   7     4259.84     4432.57    385.93 o 
   7   4   7    10446.51    10732.82    305.75 o 
   8   4   7      116.19     -103.72    103.72 o 
   9   4   7     2124.98     1868.14    190.40 o 
  10   4   7     3057.01     3561.41    336.83 o 
  11   4   7      120.08     -100.80    215.78 o 
 -13   5   7      893.65      785.32    203.69 o 
 -12   5   7     2375.24     2450.73    260.79 o 
 -11   5   7      257.14      116.13    142.46 o 
 -10   5   7     7738.59     7405.75    310.58 o 
  -9   5   7     3946.56     4338.41    236.56 o 
  -8   5   7    12363.81    12424.58    288.79 o 
  -7   5   7     4205.71     4540.20    187.59 o 
  -6   5   7     2405.25     2248.48    134.07 o 
  -5   5   7     1346.23     1335.15     71.72 o 
  -4   5   7        2.91      -36.41     36.41 o 
  -3   5   7    11590.24    12604.52    181.21 o 
  -2   5   7     6361.85     7072.02    124.76 o 
  -1   5   7     3784.30     4004.77    199.97 o 
   0   5   7    48131.04    48030.78    347.71 o 
   1   5   7     1736.31     2010.60    102.03 o 
   2   5   7    13660.97    14651.91    273.49 o 
   3   5   7       12.06      -49.24     51.56 o 
   4   5   7    36716.36    36044.42    450.46 o 
   5   5   7     1558.98     1802.27    138.04 o 
   6   5   7       41.37      389.39     98.56 o 
   7   5   7       54.25      -55.50     81.36 o 
   8   5   7     4218.00     3841.09    275.29 o 
   9   5   7      615.97      958.02    164.65 o 
  10   5   7     8427.46     8556.77    339.56 o 
  11   5   7     1016.86      741.98    651.58 o 
 -13   6   7      687.17      713.43    193.81 o 
 -12   6   7     5876.65     5884.71    312.68 o 
 -11   6   7       67.55       18.81    131.97 o 
 -10   6   7     1723.92     1686.81    195.88 o 
  -9   6   7     2984.54     3186.31    254.51 o 
  -8   6   7      250.12      104.66    142.56 o 
  -7   6   7     1780.94     1748.09    139.01 o 
  -6   6   7      179.86       30.35     58.64 o 
  -5   6   7     8767.98     8521.03    158.29 o 
  -4   6   7     1308.23     1420.14     79.34 o 
  -3   6   7    11134.55    10540.17    166.66 o 
  -2   6   7     2763.36     2963.49     97.46 o 
  -1   6   7     3342.71     3417.56    125.25 o 
   0   6   7     1972.21     2296.00    137.61 o 
   1   6   7    74595.27    72924.71    647.57 o 
   2   6   7     1029.65     1399.48    156.42 o 
   3   6   7      610.98      418.26    114.84 o 
   4   6   7    45190.10    43184.78    511.70 o 
   5   6   7     3963.85     4085.87    189.87 o 
   6   6   7    41686.21    39666.55    513.78 o 
   7   6   7      240.34      220.57     94.49 o 
   8   6   7      247.08       38.39    103.36 o 
   9   6   7     3891.54     4100.04    308.08 o 
  10   6   7      263.19      339.34    166.06 o 
  11   6   7     3904.56     3502.74    378.19 o 
 -13   7   7       10.74      197.19    164.68 o 
 -12   7   7        3.06      -96.14    173.01 o 
 -11   7   7      756.87      614.25    175.20 o 
 -10   7   7     1943.69     2134.30    211.73 o 
  -9   7   7     2872.87     3055.42    225.55 o 
  -8   7   7     1100.13     1100.25    144.70 o 
  -7   7   7     8752.09     8679.48    252.70 o 
  -6   7   7       83.95      -40.46    107.61 o 
  -5   7   7     1508.68     1496.84     90.66 o 
  -4   7   7     2445.57     2417.97    103.28 o 
  -3   7   7      105.91       82.71     49.92 o 
  -2   7   7      850.90      822.77     66.95 o 
  -1   7   7       54.82       49.31     47.35 o 
   0   7   7     1073.24     1162.63     72.62 o 
   1   7   7    33167.98    34202.38    376.46 o 
   2   7   7    33040.84    32243.24    368.11 o 
   3   7   7        0.53      -44.30     88.11 o 
   4   7   7     8410.74     8412.06    245.88 o 
   5   7   7      162.29       94.47     91.67 o 
   6   7   7      794.13      976.88    127.07 o 
   7   7   7        0.70      -99.00     99.00 o 
   8   7   7      279.40       -6.23    107.33 o 
   9   7   7     5683.30     5915.06    353.14 o 
  10   7   7      777.75      544.78    222.91 o 
  11   7   7     2673.98     2745.76    264.64 o 
 -13   8   7     2275.85     2019.17    248.49 o 
 -12   8   7     1542.94     1489.25    350.59 o 
 -11   8   7     4713.85     4570.21    289.13 o 
 -10   8   7     1592.50     1412.34    192.93 o 
  -9   8   7      418.21      233.90    133.52 o 
  -8   8   7     2619.79     2414.11    195.96 o 
  -7   8   7    14450.00    14498.31    481.12 o 
  -6   8   7    29731.12    30459.51    563.87 o 
  -5   8   7     3476.69     3056.87    126.10 o 
  -4   8   7     3932.55     3789.14    134.39 o 
  -3   8   7    11991.23    11522.31    196.23 o 
  -2   8   7    80799.12    77051.36    633.50 o 
  -1   8   7    11578.75    11745.05    185.79 o 
   0   8   7      512.21      661.53     63.55 o 
   1   8   7     4522.94     4138.14    221.77 o 
   2   8   7     1458.01     1712.71    122.53 o 
   3   8   7    31726.08    29769.71    375.65 o 
   4   8   7     2591.36     2646.00    185.12 o 
   5   8   7     9911.91     9931.28    314.81 o 
   6   8   7        1.69       30.45     91.38 o 
   7   8   7        2.32     -111.87    111.87 o 
   8   8   7       91.30     -113.02    113.02 o 
   9   8   7        1.33     -136.34    136.34 o 
  10   8   7     1708.71     1728.47    268.36 o 
  11   8   7        5.66     -120.48    164.38 o 
 -12   9   7     1373.71     1420.27    342.84 o 
 -11   9   7      623.15      587.89    448.26 o 
 -10   9   7     1399.82     1445.28    196.87 o 
  -9   9   7      363.37      217.18    134.09 o 
  -8   9   7     1917.43     1878.80    187.72 o 
  -7   9   7    19693.23    20138.68    375.81 o 
  -6   9   7     5770.80     5836.73    174.38 o 
  -5   9   7     2526.81     2330.63    119.97 o 
  -4   9   7     2031.72     2091.62    115.19 o 
  -3   9   7    12876.05    12495.76    296.51 o 
  -2   9   7     1365.79     1657.29    100.18 o 
  -1   9   7     1021.86     1316.87     95.60 o 
   0   9   7      568.02      414.29     89.88 o 
   1   9   7    39457.05    38463.41    437.62 o 
   2   9   7       12.82      -26.84     98.82 o 
   3   9   7    17784.21    18176.87    422.34 o 
   4   9   7       98.39      -88.07     88.07 o 
   5   9   7     2082.30     2333.57    170.40 o 
   6   9   7     3794.57     3542.12    201.15 o 
   7   9   7      135.41       -1.23    113.79 o 
   8   9   7       95.68     -112.66    112.66 o 
   9   9   7       91.61       27.80    180.17 o 
  10   9   7      285.47       68.27    161.71 o 
 -12  10   7     1654.04     1850.79    358.64 o 
 -11  10   7     3448.10     3255.49    270.50 o 
 -10  10   7     9583.21     9373.53    369.65 o 
  -9  10   7     1157.98     1304.60    188.04 o 
  -8  10   7     3953.25     3997.46    272.93 o 
  -7  10   7     2727.39     3076.49    182.91 o 
  -6  10   7    13207.65    12540.44    275.04 o 
  -5  10   7     6502.36     6474.34    180.75 o 
  -4  10   7     1414.29     1230.97    103.12 o 
  -3  10   7    59753.95    57937.51    783.70 o 
  -2  10   7    18385.23    18683.30    302.61 o 
  -1  10   7    24781.19    24008.05    295.46 o 
   0  10   7     1285.72     1108.94    118.66 o 
   1  10   7     4304.67     4233.38    182.55 o 
   2  10   7    23580.29    23243.50    405.84 o 
   3  10   7     7413.57     7022.79    249.49 o 
   4  10   7      398.87      419.21    116.72 o 
   5  10   7     3726.92     3435.77    287.09 o 
   6  10   7     8462.36     8508.38    288.59 o 
   7  10   7       12.39       34.82    126.77 o 
   8  10   7      219.76      270.84    140.66 o 
   9  10   7      934.54      684.90    180.46 o 
  10  10   7     1398.78      976.66    312.98 o 
 -12  11   7      126.77       55.90    212.02 o 
 -11  11   7     5066.93     5861.05    396.95 o 
 -10  11   7     1062.42      800.08    195.68 o 
  -9  11   7      283.01       74.60    140.75 o 
  -8  11   7     7242.75     6778.14    312.58 o 
  -7  11   7       75.47       93.29    131.92 o 
  -6  11   7     4297.08     4217.58    164.17 o 
  -5  11   7      791.86      702.14     92.93 o 
  -4  11   7      136.12       52.89     77.84 o 
  -3  11   7      391.85      292.91     99.69 o 
  -2  11   7     3514.54     3580.66    149.52 o 
  -1  11   7      830.99      943.48    141.67 o 
   0  11   7    11253.40    11526.25    266.99 o 
   1  11   7     1286.09     1195.30    146.52 o 
   2  11   7    18801.93    18249.97    330.06 o 
   3  11   7     5589.45     5304.33    231.69 o 
   4  11   7      316.33      325.36    120.50 o 
   5  11   7       78.93      107.11    116.94 o 
   6  11   7     1116.34      957.70    162.22 o 
   7  11   7     8932.00     8772.70    406.76 o 
   8  11   7      493.24      314.30    150.59 o 
   9  11   7     5419.37     5322.27    278.23 o 
  10  11   7      361.44      461.50    278.52 o 
 -11  12   7     3793.45     3517.66    296.78 o 
 -10  12   7     3543.76     3518.63    339.52 o 
  -9  12   7     1325.02     1266.50    220.41 o 
  -8  12   7      140.65     -176.10    240.35 o 
  -7  12   7      794.39      347.94    165.33 o 
  -6  12   7      419.19      541.73    134.96 o 
  -5  12   7        8.59      -73.32     75.39 o 
  -4  12   7        5.71      -36.36     68.13 o 
  -3  12   7     2406.32     2263.00    134.40 o 
  -2  12   7     4425.56     4123.51    159.66 o 
  -1  12   7      155.33      -45.72     87.18 o 
   0  12   7       25.33      -81.64     81.64 o 
   1  12   7      185.12        1.06    112.55 o 
   2  12   7     6105.99     5905.09    219.10 o 
   3  12   7      886.28      898.02    140.46 o 
   4  12   7       81.79      162.10    115.16 o 
   5  12   7    19739.65    19436.08    425.37 o 
   6  12   7     3980.80     4420.67    252.83 o 
   7  12   7     4728.31     4870.27    269.21 o 
   8  12   7     3759.50     4234.16    265.15 o 
   9  12   7     1489.84     2008.74    392.77 o 
 -11  13   7       79.64       98.52    311.42 o 
 -10  13   7      830.24      673.32    201.78 o 
  -9  13   7      290.33      -50.72    225.35 o 
  -8  13   7      896.41      649.29    178.86 o 
  -7  13   7       48.10       39.38    236.63 o 
  -6  13   7     1598.67     1634.55    132.90 o 
  -5  13   7    31040.65    31733.78    404.20 o 
  -4  13   7       16.94       18.63     77.62 o 
  -3  13   7    14134.11    14009.83    267.66 o 
  -2  13   7      774.71      692.52    117.08 o 
  -1  13   7     2400.82     2353.32    163.34 o 
   0  13   7      723.18      678.50    116.23 o 
   1  13   7      359.16      240.15    127.11 o 
   2  13   7      383.04      228.93    125.43 o 
   3  13   7      457.80      340.42    126.86 o 
   4  13   7     2238.90     2692.31    213.67 o 
   5  13   7      143.70      212.16    192.05 o 
   6  13   7     1125.41     1429.20    193.61 o 
   7  13   7      494.80      754.61    176.00 o 
   8  13   7    13867.51    13567.29    400.61 o 
   9  13   7      427.58      431.40    177.89 o 
 -10  14   7      333.91     -226.61    226.61 o 
  -9  14   7       34.65        8.73    217.80 o 
  -8  14   7       32.74      -33.68    150.43 o 
  -7  14   7      101.46      -88.38    182.49 o 
  -6  14   7     3553.25     3661.96    201.11 o 
  -5  14   7     1985.14     2108.81    152.81 o 
  -4  14   7      389.86      482.72    118.73 o 
  -3  14   7     2387.91     2688.77    156.22 o 
  -2  14   7      807.34      907.91    168.47 o 
  -1  14   7     4866.42     5045.89    220.97 o 
   0  14   7     1596.95     1698.74    158.12 o 
   1  14   7      108.89       68.35    111.12 o 
   2  14   7     2698.31     2600.79    265.31 o 
   3  14   7        7.98     -115.82    115.82 o 
   4  14   7     9325.69     9517.87    330.37 o 
   5  14   7     2253.20     2743.24    226.01 o 
   6  14   7     6753.27     6811.90    354.76 o 
   7  14   7     1568.45     1743.23    464.23 o 
   8  14   7       27.82      -55.88    263.33 o 
 -10  15   7        5.03      -27.43    260.63 o 
  -9  15   7      484.74       72.65    301.35 o 
  -8  15   7      444.71      132.58    169.04 o 
  -7  15   7     4820.97     4915.08    311.61 o 
  -6  15   7    12097.03    12723.33    318.87 o 
  -5  15   7      783.04      956.19    135.12 o 
  -4  15   7    70934.19    72005.90    995.52 o 
  -3  15   7     1496.29     1764.09    174.62 o 
  -2  15   7      443.40      532.44    138.56 o 
  -1  15   7     1245.09     1430.65    164.08 o 
   0  15   7     9298.55     9108.59    366.29 o 
   1  15   7       12.10      150.05    129.68 o 
   2  15   7       74.77     -119.54    119.54 o 
   3  15   7     1100.64      705.87    168.04 o 
   4  15   7      134.65      -54.93    132.95 o 
   5  15   7       24.89     -144.83    144.83 o 
   6  15   7      983.19      986.78    192.23 o 
   7  15   7     1206.88     1124.37    207.76 o 
   8  15   7       42.39     -105.34    164.38 o 
  -9  16   7      666.34      347.19    191.29 o 
  -8  16   7      788.26      691.40    351.12 o 
  -7  16   7      415.43      276.95    174.78 o 
  -6  16   7      217.19       20.66    121.56 o 
  -5  16   7     2210.84     2549.95    174.37 o 
  -4  16   7     4884.63     5845.04    229.96 o 
  -3  16   7      425.42      538.55    150.54 o 
  -2  16   7     3196.84     3203.05    219.27 o 
  -1  16   7      480.21      358.66    145.37 o 
   0  16   7     2463.51     2588.03    242.49 o 
   1  16   7     1593.02     1612.76    196.21 o 
   2  16   7     1842.79     1665.31    199.45 o 
   3  16   7       10.18     -132.86    132.86 o 
   4  16   7     1587.46     1362.82    205.94 o 
   5  16   7      656.56      158.84    163.93 o 
   6  16   7      131.82      -11.56    165.56 o 
   7  16   7        1.61      -97.32    171.26 o 
  -8  17   7      309.92      281.83    197.06 o 
  -7  17   7       19.69      -32.65    183.91 o 
  -6  17   7     1123.97      736.43    189.38 o 
  -5  17   7    14358.07    14710.92    352.14 o 
  -4  17   7      802.69      729.15    156.45 o 
  -3  17   7    12780.82    13147.38    354.24 o 
  -2  17   7     1824.90     1825.90    195.16 o 
  -1  17   7     4034.77     3938.99    252.88 o 
   0  17   7      293.99      315.69    173.21 o 
   1  17   7      323.25      299.50    160.27 o 
   2  17   7     2598.75     2802.60    307.88 o 
   3  17   7      533.39      277.54    170.58 o 
   4  17   7     5076.87     5131.86    356.39 o 
   5  17   7        4.10       37.33    163.48 o 
   6  17   7      317.77      125.81    178.87 o 
  -7  18   7        3.73     -101.95    164.58 o 
  -6  18   7       26.06      -98.21    143.81 o 
  -5  18   7       52.63     -169.28    169.28 o 
  -4  18   7      180.28        4.51    130.00 o 
  -3  18   7     1350.19     1300.25    177.96 o 
  -2  18   7      130.92       74.03    137.58 o 
  -1  18   7     1015.61      997.91    205.45 o 
   0  18   7      651.92      531.89    175.22 o 
   1  18   7       35.63      -97.93    152.50 o 
   2  18   7     3574.39     3404.23    300.95 o 
   3  18   7       87.90      -18.86    159.07 o 
   4  18   7     3883.63     4397.36    304.27 o 
   5  18   7        1.81     -135.97    168.41 o 
  -6  19   7      680.75      569.89    187.56 o 
  -5  19   7      103.39      -84.44    153.06 o 
  -4  19   7        4.15     -142.31    142.31 o 
  -3  19   7      343.46      139.19    134.41 o 
  -2  19   7      129.50       94.44    158.28 o 
  -1  19   7      186.58      -52.26    171.03 o 
   0  19   7       89.53      -54.84    152.04 o 
   1  19   7     1159.73      870.17    198.71 o 
   2  19   7     2868.08     2627.41    276.20 o 
   3  19   7    10853.35    11840.31    605.71 o 
   4  19   7      132.28      349.73    268.28 o 
  -4  20   7      189.57       82.06    189.08 o 
  -3  20   7     1142.42      987.67    200.96 o 
  -2  20   7      584.58      691.22    202.33 o 
  -1  20   7       10.75       86.14    150.18 o 
   0  20   7      497.91      441.30    179.49 o 
   1  20   7      425.26      476.90    188.32 o 
   2  20   7     1461.34     1434.19    226.88 o 
 -12   0   8      259.73      -13.72    212.62 o 
 -10   0   8       42.86      -70.72    131.42 o 
  -8   0   8    31334.52    32123.30    635.42 o 
  -6   0   8     1313.58     1153.17    143.33 o 
  -4   0   8    65844.40    69327.28    858.20 o 
  -2   0   8       20.36       18.30     42.57 o 
   0   0   8      890.31      863.09     71.20 o 
   2   0   8     1347.97     1326.34    188.14 o 
   4   0   8    28225.20    28539.78    401.08 o 
   6   0   8       22.51       20.58    171.47 o 
   8   0   8      796.85     1138.54    281.21 o 
  10   0   8     3269.73     3113.85    466.39 o 
 -13   1   8      223.53      105.97    171.71 o 
 -12   1   8       43.90     -135.80    135.80 o 
 -11   1   8        1.55     -101.96    112.69 o 
 -10   1   8      132.09       61.84    100.64 o 
  -9   1   8     6305.51     6337.67    224.73 o 
  -8   1   8     4840.99     4736.73    223.44 o 
  -7   1   8       56.60      -40.65     74.25 o 
  -6   1   8       21.00      -60.26     60.26 o 
  -5   1   8     1022.51     1081.55     89.46 o 
  -4   1   8    53642.99    54915.32    522.40 o 
  -3   1   8     1530.70     1632.71     64.08 o 
  -2   1   8     3255.55     3921.05     88.02 o 
  -1   1   8    12105.41    11367.08    162.57 o 
   0   1   8     1023.56      982.79     53.50 o 
   1   1   8      495.18      530.19     46.40 o 
   2   1   8    53464.30    53885.75    463.08 o 
   3   1   8    25039.59    24715.32    248.51 o 
   4   1   8    51562.27    50196.41    390.60 o 
   5   1   8      130.43       81.13     63.67 o 
   6   1   8     1277.54     1101.42    108.58 o 
   7   1   8      791.69      945.18    174.59 o 
   8   1   8        2.64       41.93    128.45 o 
   9   1   8     1537.90     1462.11    240.03 o 
  10   1   8     1610.91     1626.35    294.92 o 
  11   1   8      715.73     1181.40    268.87 o 
 -13   2   8       44.06     -120.03    154.97 o 
 -12   2   8     1172.98      891.83    191.15 o 
 -11   2   8     2368.83     2269.99    228.00 o 
 -10   2   8        0.87      -65.65    106.25 o 
  -9   2   8      364.16      403.91    118.80 o 
  -8   2   8        0.61       27.25     88.98 o 
  -7   2   8    20792.23    20956.84    387.60 o 
  -6   2   8       57.52      -67.20     67.20 o 
  -5   2   8     6931.74     6950.08    196.01 o 
  -4   2   8    15453.23    15106.01    252.51 o 
  -3   2   8    17083.84    17173.29    177.00 o 
  -2   2   8    24634.00    23317.60    215.25 o 
  -1   2   8      741.75      945.14     56.23 o 
   0   2   8     5346.67     5185.09    106.86 o 
   1   2   8     3013.25     2991.74     86.95 o 
   2   2   8     7057.80     7204.38    303.43 o 
   3   2   8    26002.33    26995.18    270.11 o 
   4   2   8    44398.79    42924.42    421.68 o 
   5   2   8       62.96      -44.48     77.22 o 
   6   2   8     1203.67     1359.67    117.20 o 
   7   2   8     3900.24     3906.85    200.74 o 
   8   2   8        1.52      -82.05    130.68 o 
   9   2   8      340.99       89.35    175.78 o 
  10   2   8      691.76      278.33    308.64 o 
  11   2   8     4267.01     5022.77    395.06 o 
 -13   3   8      923.03      720.90    203.52 o 
 -12   3   8      666.69      522.50    250.28 o 
 -11   3   8     3212.67     3244.59    236.85 o 
 -10   3   8     5744.69     6077.29    382.13 o 
  -9   3   8    13037.40    13203.23    307.17 o 
  -8   3   8    34460.10    34480.92    470.90 o 
  -7   3   8     9820.07     9746.12    247.41 o 
  -6   3   8     2765.94     2407.75    169.83 o 
  -5   3   8     8221.10     8086.26    212.84 o 
  -4   3   8     3934.98     4005.17     92.87 o 
  -3   3   8    17959.61    17783.46    189.56 o 
  -2   3   8      689.99      636.81     48.43 o 
  -1   3   8     3544.21     3927.44    136.11 o 
   0   3   8     2097.81     2129.25     74.34 o 
   1   3   8    23732.09    25115.57    285.30 o 
   2   3   8    13740.45    13817.12    269.27 o 
   3   3   8    45634.69    45231.51    426.45 o 
   4   3   8    15179.30    14912.68    269.80 o 
   5   3   8     6940.74     7515.28    436.92 o 
   6   3   8     3215.70     3347.15    163.61 o 
   7   3   8        1.16      -86.50     86.50 o 
   8   3   8     3335.36     3351.15    293.38 o 
   9   3   8      731.59      435.25    210.93 o 
  10   3   8      332.71      242.85    207.87 o 
  11   3   8     2920.08     3076.77    344.34 o 
 -13   4   8      732.40      712.98    421.81 o 
 -12   4   8     2615.71     2257.41    223.15 o 
 -11   4   8      510.64      293.72    145.42 o 
 -10   4   8    34338.99    34441.29    597.34 o 
  -9   4   8       28.95       89.80     94.06 o 
  -8   4   8      161.30       93.61     93.71 o 
  -7   4   8      628.32      553.44     99.41 o 
  -6   4   8     1874.51     1817.68    130.01 o 
  -5   4   8     8746.97     8831.55    233.84 o 
  -4   4   8    11924.56    12246.18    201.42 o 
  -3   4   8    12327.01    12263.90    177.90 o 
  -2   4   8    12521.16    13297.67    213.89 o 
  -1   4   8    12857.28    12204.21    159.56 o 
   0   4   8    11463.28    11743.08    184.70 o 
   1   4   8    20100.26    19974.23    268.34 o 
   2   4   8      290.58      250.71     97.02 o 
   3   4   8    50656.36    49644.09    457.91 o 
   4   4   8      172.02      212.49     73.34 o 
   5   4   8    21875.18    21628.31    354.46 o 
   6   4   8    14300.57    13874.19    371.59 o 
   7   4   8       38.78      -25.29     84.28 o 
   8   4   8     1275.65     1199.73    163.42 o 
   9   4   8      496.28      440.86    200.87 o 
  10   4   8     5809.58     5964.38    390.39 o 
  11   4   8     1466.80     1235.97    380.66 o 
 -13   5   8       41.47       31.72    260.63 o 
 -12   5   8       17.13     -125.15    125.15 o 
 -11   5   8       18.50       -0.54    133.10 o 
 -10   5   8    10420.85    10843.90    525.47 o 
  -9   5   8    22454.84    22534.13    402.26 o 
  -8   5   8     7266.53     6993.13    230.99 o 
  -7   5   8       44.16      -83.41     88.11 o 
  -6   5   8     3298.00     3569.77    165.84 o 
  -5   5   8    35716.68    34836.66    357.28 o 
  -4   5   8      437.78      483.73     58.41 o 
  -3   5   8     1253.37     1474.74     74.64 o 
  -2   5   8     1024.19     1201.76     65.57 o 
  -1   5   8      833.15      873.47     73.99 o 
   0   5   8    37170.52    39060.38    308.92 o 
   1   5   8    14540.80    14831.60    241.05 o 
   2   5   8    15090.35    16454.81    280.86 o 
   3   5   8     4005.60     3374.57    174.22 o 
   4   5   8        7.37       14.92     88.85 o 
   5   5   8    17195.13    16656.24    324.11 o 
   6   5   8       52.16       50.75     82.56 o 
   7   5   8     2440.43     2594.74    192.71 o 
   8   5   8     2009.29     2020.82    197.74 o 
   9   5   8       35.72      195.17    143.28 o 
  10   5   8     1022.01      896.81    256.90 o 
  11   5   8     1339.24     1265.28    432.10 o 
 -13   6   8      101.62      238.24    188.61 o 
 -12   6   8      852.72      584.86    176.40 o 
 -11   6   8    16513.91    15686.61    469.00 o 
 -10   6   8     1699.81     1688.08    354.23 o 
  -9   6   8    18076.58    18053.19    370.56 o 
  -8   6   8     2691.94     2772.29    262.34 o 
  -7   6   8     4043.13     3726.87    188.44 o 
  -6   6   8     1587.74     1621.45    128.48 o 
  -5   6   8     4919.51     5031.30    132.73 o 
  -4   6   8      449.95      610.09    150.25 o 
  -3   6   8     1880.92     2050.61    107.36 o 
  -2   6   8    12297.22    12482.66    189.65 o 
  -1   6   8      479.67      781.70    133.73 o 
   0   6   8    17402.48    17317.67    193.82 o 
   1   6   8    14936.89    15376.32    244.05 o 
   2   6   8    14456.54    13583.56    264.45 o 
   3   6   8     7169.64     6882.26    183.96 o 
   4   6   8    20973.76    20242.16    356.39 o 
   5   6   8    10347.24    10104.46    265.19 o 
   6   6   8     1043.93     1129.99    129.64 o 
   7   6   8      379.79      147.20    104.19 o 
   8   6   8       22.92     -134.76    134.76 o 
   9   6   8    12600.10    11830.71    381.75 o 
  10   6   8     1498.04     1619.74    298.24 o 
  11   6   8     5605.80     5039.94    419.32 o 
 -13   7   8      151.07      189.86    167.27 o 
 -12   7   8      141.08      182.66    254.83 o 
 -11   7   8     1288.78     1225.73    197.49 o 
 -10   7   8      519.46      752.07    169.38 o 
  -9   7   8     3561.62     3798.62    237.31 o 
  -8   7   8      660.77      428.93    110.86 o 
  -7   7   8     6714.74     6340.17    227.27 o 
  -6   7   8    23151.73    22778.73    377.49 o 
  -5   7   8     5372.12     5368.70    144.35 o 
  -4   7   8      700.17      522.30     74.55 o 
  -3   7   8      178.93      217.31     58.12 o 
  -2   7   8    12526.18    11981.50    190.03 o 
  -1   7   8      547.13      590.59     74.02 o 
   0   7   8      862.07     1088.48     94.37 o 
   1   7   8      235.41      570.98     82.92 o 
   2   7   8        4.02       44.62     84.02 o 
   3   7   8     3339.08     3273.82    154.85 o 
   4   7   8     8087.92     8160.49    244.89 o 
   5   7   8      214.54      212.27     98.79 o 
   6   7   8      127.51      102.98     92.60 o 
   7   7   8     1697.27     1443.27    158.31 o 
   8   7   8      471.09      292.66    132.84 o 
   9   7   8     1986.13     2284.91    279.97 o 
  10   7   8     2602.14     2577.04    249.84 o 
  11   7   8      376.30      185.18    342.94 o 
 -12   8   8       89.25     -171.32    313.66 o 
 -11   8   8      605.71      562.48    176.41 o 
 -10   8   8     1863.10     1836.03    413.36 o 
  -9   8   8      828.24      816.47    165.76 o 
  -8   8   8    12088.82    12601.05    447.99 o 
  -7   8   8     4282.23     4451.08    200.81 o 
  -6   8   8    31924.33    31626.00    454.74 o 
  -5   8   8        2.18      -58.11     58.11 o 
  -4   8   8     1382.11     1499.64     98.48 o 
  -3   8   8    80727.22    79780.87    572.54 o 
  -2   8   8    14246.21    14502.08    293.34 o 
  -1   8   8    39626.68    39004.98    353.61 o 
   0   8   8     1741.34     1687.95    120.21 o 
   1   8   8    24154.00    23570.28    331.65 o 
   2   8   8    24546.70    24543.21    344.51 o 
   3   8   8      214.99       66.11    131.67 o 
   4   8   8     3258.23     3258.99    186.30 o 
   5   8   8     2914.07     3106.34    181.97 o 
   6   8   8     2820.49     2501.24    179.54 o 
   7   8   8      925.16     1006.21    148.32 o 
   8   8   8     3244.27     3206.54    215.68 o 
   9   8   8      107.12      -61.63    142.45 o 
  10   8   8     1578.94     1573.02    276.80 o 
 -12   9   8      842.71      742.40    200.87 o 
 -11   9   8     2043.83     1932.69    228.37 o 
 -10   9   8      344.99       36.91    150.96 o 
  -9   9   8      171.25      -71.14    114.79 o 
  -8   9   8      433.16      584.70    139.66 o 
  -7   9   8    14518.80    14214.30    326.65 o 
  -6   9   8    17193.09    17397.67    349.69 o 
  -5   9   8     1643.44     1664.78    165.63 o 
  -4   9   8      398.78      414.46     78.54 o 
  -3   9   8    41085.81    40161.21    427.38 o 
  -2   9   8      188.79      487.32    111.02 o 
  -1   9   8      627.04      835.64    102.76 o 
   0   9   8     9459.78     9056.25    260.22 o 
   1   9   8      168.59      -20.39    113.87 o 
   2   9   8    17416.80    16706.53    303.75 o 
   3   9   8       45.53      -10.10     98.65 o 
   4   9   8     1392.23     1371.68    141.24 o 
   5   9   8      308.68      139.23    107.91 o 
   6   9   8     1849.82     1950.02    174.93 o 
   7   9   8     3801.08     3679.25    225.18 o 
   8   9   8      244.57      137.61    137.72 o 
   9   9   8       64.05       -1.87    149.18 o 
  10   9   8      701.42      629.97    238.88 o 
 -12  10   8     2004.87     2073.79    257.98 o 
 -11  10   8     4980.28     5290.72    322.47 o 
 -10  10   8      556.28      396.13    168.28 o 
  -9  10   8      313.61      159.56    141.06 o 
  -8  10   8     1777.70     1588.29    193.49 o 
  -7  10   8    24683.20    23969.45    427.16 o 
  -6  10   8     3127.60     3164.78    186.43 o 
  -5  10   8     6540.21     6408.84    192.64 o 
  -4  10   8    21533.38    21466.72    296.24 o 
  -3  10   8     4623.08     5425.31    169.20 o 
  -2  10   8    89993.12    89613.27    649.61 o 
  -1  10   8     8302.89     8582.64    291.25 o 
   0  10   8       13.40      131.87    197.00 o 
   1  10   8     7728.76     7539.88    292.40 o 
   2  10   8     1608.82     1661.88    141.98 o 
   3  10   8     3748.58     3711.73    195.75 o 
   4  10   8      189.33       63.50     99.67 o 
   5  10   8     3417.50     3479.31    258.94 o 
   6  10   8     7022.64     6602.09    270.57 o 
   7  10   8      192.26       39.81    132.57 o 
   8  10   8      137.15       86.63    136.06 o 
   9  10   8     2396.45     2543.47    222.68 o 
  10  10   8      417.87       66.97    176.76 o 
 -11  11   8     2915.87     3031.07    277.05 o 
 -10  11   8      526.22      413.04    169.97 o 
  -9  11   8       14.00     -123.59    123.59 o 
  -8  11   8      180.85     -203.18    203.18 o 
  -7  11   8     1169.40     1119.37    147.66 o 
  -6  11   8     1739.28     1575.02    156.89 o 
  -5  11   8      213.38       42.96     83.84 o 
  -4  11   8     4454.09     4206.32    158.03 o 
  -3  11   8       65.74       95.34     73.81 o 
  -2  11   8    10217.42    10137.78    254.87 o 
  -1  11   8      310.99      282.18     98.28 o 
   0  11   8      202.78      124.73     87.86 o 
   1  11   8     2943.07     3106.75    193.45 o 
   2  11   8      308.18      332.01    107.23 o 
   3  11   8      896.15     1016.95    136.08 o 
   4  11   8       57.50      -56.35    101.94 o 
   5  11   8     9085.07     9195.56    306.33 o 
   6  11   8     5608.47     5355.09    263.27 o 
   7  11   8        4.23      235.76    199.97 o 
   8  11   8     8346.22     7837.70    309.34 o 
   9  11   8      347.47      773.53    333.19 o 
 -11  12   8      430.28      652.70    191.80 o 
 -10  12   8     4865.71     5165.98    320.67 o 
  -9  12   8      335.29      126.14    153.15 o 
  -8  12   8     2235.31     2162.05    367.34 o 
  -7  12   8     7755.93     7766.37    331.96 o 
  -6  12   8     4702.98     3945.25    236.17 o 
  -5  12   8     1037.81      859.77    108.64 o 
  -4  12   8      191.07      168.98    101.22 o 
  -3  12   8     6873.57     7082.22    194.63 o 
  -2  12   8     1957.46     2058.78    148.99 o 
  -1  12   8     4521.69     4357.59    191.09 o 
   0  12   8      119.81      -21.36     86.21 o 
   1  12   8      708.71      368.29    128.70 o 
   2  12   8      237.27       61.51    112.79 o 
   3  12   8     1165.54     1491.77    162.27 o 
   4  12   8     1333.40     1394.91    168.72 o 
   5  12   8     3178.47     3463.34    233.49 o 
   6  12   8     2019.91     2640.29    218.32 o 
   7  12   8     5906.95     5584.86    279.53 o 
   8  12   8     3814.87     4253.26    337.58 o 
   9  12   8     2700.99     3271.73    250.86 o 
 -10  13   8      569.38      591.17    200.01 o 
  -9  13   8     1692.40     1553.48    225.51 o 
  -8  13   8      200.63      -54.65    331.35 o 
  -7  13   8     2633.99     2196.92    238.15 o 
  -6  13   8      415.54      147.15    176.21 o 
  -5  13   8      529.74      559.31    106.18 o 
  -4  13   8     3962.40     4516.69    182.99 o 
  -3  13   8      569.16      612.09    116.91 o 
  -2  13   8     2184.60     2195.35    164.41 o 
  -1  13   8       27.31      -26.49     89.35 o 
   0  13   8    16234.58    15966.69    332.87 o 
   1  13   8       99.20      -33.85    113.85 o 
   2  13   8     3326.78     3554.47    219.74 o 
   3  13   8     2582.25     2593.79    267.29 o 
   4  13   8     5556.56     5736.69    268.08 o 
   5  13   8        5.10      -21.62    133.67 o 
   6  13   8     2319.91     2526.50    227.73 o 
   7  13   8     8041.91     8333.18    329.03 o 
   8  13   8       16.11      148.63    164.16 o 
 -10  14   8       33.18      -93.34    169.95 o 
  -9  14   8      316.43      116.59    175.38 o 
  -8  14   8     1460.45     1631.98    476.81 o 
  -7  14   8       52.00     -291.14    291.14 o 
  -6  14   8      403.18      262.30    132.16 o 
  -5  14   8     6490.77     6422.31    273.63 o 
  -4  14   8     5381.62     6020.71    216.09 o 
  -3  14   8      143.19       19.66    110.96 o 
  -2  14   8       85.29       58.28    110.88 o 
  -1  14   8     1802.00     2001.35    167.90 o 
   0  14   8      426.68      449.12    128.18 o 
   1  14   8      262.38      377.71    150.47 o 
   2  14   8     2216.27     2326.85    203.38 o 
   3  14   8       69.51      -99.77    125.12 o 
   4  14   8      367.55      282.10    150.86 o 
   5  14   8     1160.71     1164.57    196.01 o 
   6  14   8     3176.56     3222.09    296.99 o 
   7  14   8      561.01      556.21    230.85 o 
   8  14   8      377.70      574.72    186.01 o 
  -9  15   8      139.62     -202.27    332.20 o 
  -8  15   8      795.33      443.09    196.19 o 
  -7  15   8       83.34     -120.03    320.90 o 
  -6  15   8      382.67      212.24    247.25 o 
  -5  15   8     5603.84     6050.18    225.89 o 
  -4  15   8     2484.48     3130.84    205.38 o 
  -3  15   8     4271.46     4404.12    250.35 o 
  -2  15   8     1871.83     1928.27    187.11 o 
  -1  15   8    30915.41    31757.82    498.09 o 
   0  15   8      361.72      480.14    205.30 o 
   1  15   8    20677.11    19872.09    444.50 o 
   2  15   8     1278.80     1010.78    178.21 o 
   3  15   8      970.82      809.89    171.25 o 
   4  15   8      326.31       86.88    148.99 o 
   5  15   8     1024.60      857.37    204.92 o 
   6  15   8      536.37      637.47    187.98 o 
   7  15   8      118.35      -95.18    167.30 o 
  -8  16   8       68.51     -285.24    285.24 o 
  -7  16   8      526.35      252.42    176.79 o 
  -6  16   8     1122.99      699.27    260.35 o 
  -5  16   8     3085.13     2843.97    240.98 o 
  -4  16   8     3500.79     3488.83    224.29 o 
  -3  16   8     3266.80     3440.70    221.46 o 
  -2  16   8     1541.63     1858.68    188.55 o 
  -1  16   8      479.58      542.87    155.10 o 
   0  16   8      217.91      326.52    165.80 o 
   1  16   8      297.35      384.81    147.25 o 
   2  16   8      111.17       20.78    141.28 o 
   3  16   8      170.50      129.10    153.32 o 
   4  16   8      469.82      177.01    165.99 o 
   5  16   8      690.85      436.75    178.96 o 
   6  16   8      513.47      321.32    202.94 o 
  -8  17   8       23.53     -116.80    208.59 o 
  -7  17   8     1098.17      706.88    207.03 o 
  -6  17   8       15.86     -217.52    229.25 o 
  -5  17   8        6.03     -199.67    199.67 o 
  -4  17   8     1903.17     1840.98    195.87 o 
  -3  17   8      532.35      494.37    147.67 o 
  -2  17   8     2855.15     3647.89    295.01 o 
  -1  17   8      954.12     1103.82    177.60 o 
   0  17   8    21429.01    21280.01    745.86 o 
   1  17   8      808.84      546.98    174.25 o 
   2  17   8     1343.78     1076.16    213.83 o 
   3  17   8      173.09       93.24    167.23 o 
   4  17   8      144.59      -48.89    167.67 o 
   5  17   8      337.73      157.31    176.95 o 
  -6  18   8     1005.62      648.76    295.17 o 
  -5  18   8       47.93     -172.91    172.91 o 
  -4  18   8      116.04     -106.16    175.22 o 
  -3  18   8       28.50     -124.43    124.43 o 
  -2  18   8       27.49      -77.74    127.57 o 
  -1  18   8      575.14      591.92    193.44 o 
   0  18   8      198.44      235.60    164.35 o 
   1  18   8        6.36     -140.93    140.93 o 
   2  18   8       20.54     -223.73    228.68 o 
   3  18   8     2654.24     2375.52    327.39 o 
   4  18   8       13.99      -48.27    173.80 o 
  -5  19   8      789.45      594.67    243.93 o 
  -4  19   8      167.61       -8.44    153.79 o 
  -3  19   8       18.10      -83.77    153.78 o 
  -2  19   8      805.40      703.92    164.80 o 
  -1  19   8      707.23      571.66    195.61 o 
   0  19   8      352.28      300.75    171.11 o 
   1  19   8       96.84     -154.84    154.84 o 
   2  19   8       76.21     -158.73    158.73 o 
   3  19   8      582.25      678.82    203.99 o 
  -3  20   8      373.17      377.37    185.06 o 
  -2  20   8     1411.67     1389.03    235.01 o 
  -1  20   8        8.38     -225.14    225.14 o 
   0  20   8       12.73     -129.61    162.32 o 
   1  20   8      506.77      548.70    336.08 o 
 -13   0   9      392.10      459.53    281.21 o 
 -11   0   9     1123.96     1119.53    219.50 o 
  -9   0   9     4513.85     4032.92    356.65 o 
  -7   0   9    40242.63    42041.22    721.63 o 
  -5   0   9     5989.08     5593.62    336.08 o 
  -3   0   9     5178.37     5002.93    201.38 o 
  -1   0   9    11362.20    10950.33    216.81 o 
   1   0   9     1798.25     2027.19    114.97 o 
   3   0   9      480.78      663.09    210.68 o 
   5   0   9     5097.62     5374.23    312.07 o 
   7   0   9     8671.73     8696.83    534.98 o 
   9   0   9     3769.02     3127.57    459.53 o 
  11   0   9     3034.33     3264.74    493.83 o 
 -13   1   9     6363.35     6152.63    555.55 o 
 -12   1   9     3369.55     3322.34    318.93 o 
 -11   1   9     2199.52     2168.11    263.69 o 
 -10   1   9       45.82      -47.66    109.85 o 
  -9   1   9       51.00      -45.85     86.58 o 
  -8   1   9     7879.60     8140.20    239.14 o 
  -7   1   9     1408.40     1410.48    126.18 o 
  -6   1   9      911.15      746.87     99.05 o 
  -5   1   9     8936.73     8776.26    213.93 o 
  -4   1   9    13493.70    14404.01    257.35 o 
  -3   1   9     7448.38     6969.42    117.36 o 
  -2   1   9      358.90      299.09     39.75 o 
  -1   1   9     6650.66     6338.88    117.73 o 
   0   1   9       24.71       47.29     44.48 o 
   1   1   9     1219.49     1302.48     67.57 o 
   2   1   9    33318.62    34463.52    383.12 o 
   3   1   9    44406.21    44472.79    366.81 o 
   4   1   9    21170.39    21586.89    294.44 o 
   5   1   9      292.80       75.66    192.43 o 
   6   1   9     6280.09     6012.36    305.54 o 
   7   1   9    13273.75    13438.10    450.96 o 
   8   1   9     1998.50     2407.30    264.28 o 
   9   1   9     4705.87     4725.37    362.87 o 
  10   1   9     1647.23     1068.27    264.28 o 
  11   1   9      474.46      377.23    227.94 o 
 -13   2   9      540.30      463.81    186.29 o 
 -12   2   9      343.61      359.04    167.27 o 
 -11   2   9       33.94      -78.19    118.88 o 
 -10   2   9      219.95      -19.61    112.58 o 
  -9   2   9     2001.89     1962.59    152.46 o 
  -8   2   9     7761.63     8035.57    291.94 o 
  -7   2   9     1257.30     1138.43    115.95 o 
  -6   2   9    33143.33    33995.31    440.57 o 
  -5   2   9      259.20      661.11    126.50 o 
  -4   2   9     8208.57     7801.01    199.42 o 
  -3   2   9     3723.21     3650.43    112.57 o 
  -2   2   9     3214.08     3743.62    107.76 o 
  -1   2   9      219.00      225.57     46.57 o 
   0   2   9    12149.22    12045.57    190.15 o 
   1   2   9     3790.06     3640.18    105.64 o 
   2   2   9        5.35      -73.35     73.35 o 
   3   2   9    53264.13    50911.51    472.16 o 
   4   2   9     6349.33     6203.34    196.47 o 
   5   2   9    19680.55    19423.38    329.24 o 
   6   2   9      812.23      693.98    162.98 o 
   7   2   9     4523.96     4584.70    545.27 o 
   8   2   9     2900.56     3397.76    295.72 o 
   9   2   9     1990.64     2030.09    288.53 o 
  10   2   9      109.50     -175.78    175.78 o 
  11   2   9       78.11     -119.82    201.22 o 
 -13   3   9     1356.91     1344.67    253.77 o 
 -12   3   9      419.91      100.28    143.98 o 
 -11   3   9     1429.52     1537.59    188.03 o 
 -10   3   9     4189.11     4289.42    213.90 o 
  -9   3   9       38.73      -84.71     84.71 o 
  -8   3   9       15.02      -76.16     76.16 o 
  -7   3   9     5778.05     6012.78    232.86 o 
  -6   3   9    18472.74    18493.97    321.05 o 
  -5   3   9    77780.26    77669.41    703.68 o 
  -4   3   9    61380.03    59664.73    477.45 o 
  -3   3   9    22225.97    22162.33    224.57 o 
  -2   3   9     9985.12    10232.19    149.28 o 
  -1   3   9     3688.36     4484.69    104.60 o 
   0   3   9     1687.09     1580.63     71.07 o 
   1   3   9     4054.58     4122.02    129.46 o 
   2   3   9      560.76      544.07     85.44 o 
   3   3   9     9540.91     9511.63    254.02 o 
   4   3   9     2481.33     2874.10    153.41 o 
   5   3   9     6062.09     5996.20    207.23 o 
   6   3   9     9081.26     8936.33    244.40 o 
   7   3   9        5.62      -16.00    167.27 o 
   8   3   9     5458.10     4836.76    337.04 o 
   9   3   9     1427.76     1650.94    349.79 o 
  10   3   9      150.04     -162.43    298.35 o 
  11   3   9      787.77      864.20    261.89 o 
 -13   4   9      408.60      565.05    188.96 o 
 -12   4   9      148.68       88.44    221.65 o 
 -11   4   9      473.30      355.19    147.75 o 
 -10   4   9      355.18      532.32    126.28 o 
  -9   4   9     5861.87     5607.11    225.97 o 
  -8   4   9     3317.72     3375.69    178.59 o 
  -7   4   9    31633.79    31201.97    444.44 o 
  -6   4   9      813.46     1025.26    120.99 o 
  -5   4   9    18325.10    19236.81    324.16 o 
  -4   4   9     3406.92     3397.92    135.47 o 
  -3   4   9     3714.63     3771.12    156.26 o 
  -2   4   9       40.13       85.89     37.66 o 
  -1   4   9     1454.91     1504.51     70.26 o 
   0   4   9      952.64      992.86     62.03 o 
   1   4   9     5608.86     5761.41    158.43 o 
   2   4   9     3240.42     2895.93    243.98 o 
   3   4   9     7322.74     6905.57    226.45 o 
   4   4   9    63049.93    60416.55    620.86 o 
   5   4   9     1291.11     1846.08    160.38 o 
   6   4   9        0.19        9.27     96.13 o 
   7   4   9       19.96     -154.33    154.33 o 
   8   4   9     9227.97     8593.84    414.64 o 
   9   4   9     7326.24     7129.43    409.79 o 
  10   4   9      754.86      661.26    246.06 o 
  11   4   9     1254.79      963.28    270.42 o 
 -13   5   9      883.85      936.31    432.10 o 
 -12   5   9      200.29      -17.83    379.26 o 
 -11   5   9     7876.40     7494.27    336.80 o 
 -10   5   9     1378.19     1761.38    195.37 o 
  -9   5   9     5676.27     5833.07    226.77 o 
  -8   5   9     2560.99     2530.15    162.09 o 
  -7   5   9     5694.08     5461.60    231.26 o 
  -6   5   9    19277.94    19191.05    340.55 o 
  -5   5   9    38434.29    38660.74    525.22 o 
  -4   5   9    28427.25    27705.98    275.39 o 
  -3   5   9     5755.05     5886.46    130.42 o 
  -2   5   9     2071.12     2063.73     93.55 o 
  -1   5   9        8.56      -24.95     33.82 o 
   0   5   9        0.75      -46.06     46.06 o 
   1   5   9      317.54      373.06     66.93 o 
   2   5   9     1763.54     1836.79    201.95 o 
   3   5   9    15692.15    15079.18    261.12 o 
   4   5   9     4311.69     4538.81    199.44 o 
   5   5   9     5470.55     5584.50    210.02 o 
   6   5   9     1465.38     1629.11    165.03 o 
   7   5   9      619.81      430.96    140.79 o 
   8   5   9     4013.72     4515.96    351.39 o 
   9   5   9      479.00      597.79    305.21 o 
  10   5   9        0.01      329.67    219.67 o 
 -13   6   9     1486.72     1137.74    391.03 o 
 -12   6   9        1.25     -244.28    377.67 o 
 -11   6   9       14.88      210.15    145.67 o 
 -10   6   9     5489.04     5601.19    379.34 o 
  -9   6   9      350.37      568.91    120.63 o 
  -8   6   9      819.53      681.39    151.16 o 
  -7   6   9     1715.99     1530.88    157.00 o 
  -6   6   9    12046.37    11684.91    279.21 o 
  -5   6   9     4290.32     4206.54    211.48 o 
  -4   6   9    12158.64    12041.78    192.29 o 
  -3   6   9      394.81      514.73    148.87 o 
  -2   6   9     2398.57     2211.19     94.86 o 
  -1   6   9     1681.30     1499.24     78.05 o 
   0   6   9     3099.41     3261.27    138.88 o 
   1   6   9    46627.26    46745.88    460.52 o 
   2   6   9      984.85     1282.00    159.38 o 
   3   6   9      590.17      656.01    161.65 o 
   4   6   9     6602.55     6958.88    228.98 o 
   5   6   9     8720.21     8625.65    249.83 o 
   6   6   9     1657.78     1700.27    152.12 o 
   7   6   9     3596.23     3705.51    241.11 o 
   8   6   9    10034.12     8792.82    720.16 o 
   9   6   9     2766.52     3346.93    341.68 o 
  10   6   9     9552.17    10235.46    558.98 o 
 -12   7   9       13.88     -264.83    277.43 o 
 -11   7   9     1497.85     1643.46    209.97 o 
 -10   7   9     1433.44     1369.95    196.80 o 
  -9   7   9      182.27      108.45    100.18 o 
  -8   7   9        9.48      -85.35     85.35 o 
  -7   7   9     1675.90     1805.23    147.43 o 
  -6   7   9     7728.15     7722.96    238.58 o 
  -5   7   9    10199.63     9851.75    250.46 o 
  -4   7   9       15.35      -76.17     76.17 o 
  -3   7   9    22193.66    21778.88    264.27 o 
  -2   7   9    13932.48    13715.85    206.68 o 
  -1   7   9     6132.15     6457.54    181.86 o 
   0   7   9     1138.48     1222.16    113.84 o 
   1   7   9    18050.56    17771.35    321.24 o 
   2   7   9    10722.00    11181.13    532.21 o 
   3   7   9     3366.03     3654.96    188.42 o 
   4   7   9     4473.51     4273.65    196.08 o 
   5   7   9      473.29      594.39    116.04 o 
   6   7   9      220.08      -34.82     98.93 o 
   7   7   9      423.71      275.58    124.90 o 
   8   7   9      891.51     1202.12    240.05 o 
   9   7   9      497.80      461.55    205.05 o 
  10   7   9      156.35       56.46    208.37 o 
 -12   8   9      524.76      335.04    168.62 o 
 -11   8   9      174.82      -65.63    152.44 o 
 -10   8   9      965.90      718.70    171.59 o 
  -9   8   9     3213.30     3433.71    239.51 o 
  -8   8   9       60.40       37.03     99.44 o 
  -7   8   9     2643.97     2762.47    175.50 o 
  -6   8   9      134.38       95.02     83.73 o 
  -5   8   9     1737.18     1919.79    146.52 o 
  -4   8   9     1446.88     1624.47    117.73 o 
  -3   8   9    12422.68    12481.94    260.21 o 
  -2   8   9     7901.51     7856.23    174.96 o 
  -1   8   9    25652.10    24922.51    343.46 o 
   0   8   9    26376.19    27259.63    363.22 o 
   1   8   9       53.05       62.59     83.05 o 
   2   8   9    84128.79    81492.23    752.80 o 
   3   8   9      119.08       55.20     93.35 o 
   4   8   9        6.97      -13.33     97.90 o 
   5   8   9     2456.46     2342.78    173.43 o 
   6   8   9       16.65     -110.88    110.88 o 
   7   8   9     3940.39     4103.95    234.76 o 
   8   8   9     3449.15     3224.78    228.68 o 
   9   8   9     1817.48     1705.92    265.55 o 
  10   8   9        1.85     -195.47    195.47 o 
 -12   9   9      457.37      280.45    181.78 o 
 -11   9   9     3461.32     3729.26    280.00 o 
 -10   9   9      216.45      -12.69    137.93 o 
  -9   9   9      399.84      170.57    141.31 o 
  -8   9   9        3.39     -148.53    151.47 o 
  -7   9   9     2537.31     2693.35    179.16 o 
  -6   9   9     1125.39     1180.76    130.48 o 
  -5   9   9       49.17      111.95     84.04 o 
  -4   9   9    22669.15    22168.40    291.48 o 
  -3   9   9    10177.83    10487.54    207.99 o 
  -2   9   9    50959.26    50356.67    520.39 o 
  -1   9   9    14840.19    14531.87    280.81 o 
   0   9   9     6611.65     6689.15    304.03 o 
   1   9   9     3187.78     3520.65    172.91 o 
   2   9   9     6386.59     6561.34    212.69 o 
   3   9   9      395.93      263.27    100.93 o 
   4   9   9      225.53      -15.74     89.62 o 
   5   9   9     9702.41     8783.24    281.87 o 
   6   9   9      105.32      -48.66    112.86 o 
   7   9   9     1901.23     1870.33    205.91 o 
   8   9   9      924.56      871.95    164.85 o 
   9   9   9      548.49      355.48    179.04 o 
 -12  10   9     2736.72     2524.79    274.08 o 
 -11  10   9     1446.28     1350.66    253.69 o 
 -10  10   9     4033.43     3987.74    284.16 o 
  -9  10   9      241.40      -38.17    142.69 o 
  -8  10   9     5838.95     5734.15    287.22 o 
  -7  10   9     1691.61     1597.54    155.10 o 
  -6  10   9    15028.10    15240.88    373.22 o 
  -5  10   9     1999.33     2113.71    150.51 o 
  -4  10   9      593.20      631.81     86.50 o 
  -3  10   9     1635.85     1951.67    114.38 o 
  -2  10   9    11389.87    11984.93    382.99 o 
  -1  10   9      419.30      432.66     96.43 o 
   0  10   9     4262.60     4422.27    186.22 o 
   1  10   9    36491.48    36146.83    452.84 o 
   2  10   9      230.27      235.73     96.17 o 
   3  10   9     6596.10     6577.34    246.49 o 
   4  10   9      145.18     -103.53    103.53 o 
   5  10   9       24.18     -108.74    108.74 o 
   6  10   9     2075.41     2177.55    197.45 o 
   7  10   9     4765.99     4504.56    345.03 o 
   8  10   9      142.16      116.21    143.30 o 
   9  10   9      136.47     -151.75    151.75 o 
 -11  11   9      671.57      713.67    200.87 o 
 -10  11   9     9102.84     9533.81    394.37 o 
  -9  11   9     1360.09     1256.10    196.29 o 
  -8  11   9     1190.47     1112.56    313.96 o 
  -7  11   9     1088.50     1088.30    152.50 o 
  -6  11   9      300.84      294.26    145.53 o 
  -5  11   9     2698.15     2721.47    177.35 o 
  -4  11   9       63.82      -59.73     65.30 o 
  -3  11   9    12687.45    11859.24    267.34 o 
  -2  11   9      863.62      941.76    117.95 o 
  -1  11   9     2336.16     2309.59    148.70 o 
   0  11   9      668.05      743.35    110.71 o 
   1  11   9      487.28      465.95    138.72 o 
   2  11   9      917.36      964.31    138.29 o 
   3  11   9      330.64      143.06    111.94 o 
   4  11   9     3150.51     3355.18    217.44 o 
   5  11   9      825.63      568.11    150.34 o 
   6  11   9     3934.99     4086.09    249.97 o 
   7  11   9     2432.83     2611.73    223.81 o 
   8  11   9     2582.80     2706.76    407.87 o 
   9  11   9      228.38      504.01    347.45 o 
 -11  12   9     6140.21     6384.89    368.92 o 
 -10  12   9     1998.23     2308.34    256.14 o 
  -9  12   9     1702.07     2201.35    240.81 o 
  -8  12   9     3019.34     2997.92    244.02 o 
  -7  12   9     2827.18     2723.08    252.49 o 
  -6  12   9     1185.36      997.76    190.07 o 
  -5  12   9      243.88       91.63    108.44 o 
  -4  12   9      840.85      929.90    103.01 o 
  -3  12   9     4157.77     4148.75    189.51 o 
  -2  12   9       16.82       22.98     86.24 o 
  -1  12   9       11.63      -80.49     80.49 o 
   0  12   9       12.54      -85.27     85.27 o 
   1  12   9       17.47     -100.84    100.84 o 
   2  12   9     2461.29     2491.01    190.07 o 
   3  12   9       84.95     -102.94    102.94 o 
   4  12   9     1803.73     1658.23    184.53 o 
   5  12   9      219.91      -10.47    129.59 o 
   6  12   9     4060.92     4529.40    354.41 o 
   7  12   9      545.89      473.78    163.81 o 
   8  12   9     1983.25     1858.89    245.32 o 
 -10  13   9      120.15      121.55    179.38 o 
  -9  13   9     3722.54     3869.76    293.93 o 
  -8  13   9     6642.43     6364.11    327.42 o 
  -7  13   9       73.97      -70.71    285.02 o 
  -6  13   9      477.58      256.70    132.48 o 
  -5  13   9      397.27      149.73    128.22 o 
  -4  13   9     4216.62     4471.56    210.97 o 
  -3  13   9      154.54      -33.34     94.20 o 
  -2  13   9       23.86      115.37     98.83 o 
  -1  13   9     4988.72     5033.49    216.87 o 
   0  13   9      774.07     1002.01    142.31 o 
   1  13   9     4088.65     4030.48    240.56 o 
   2  13   9      695.66      531.99    143.59 o 
   3  13   9      804.41      540.07    145.35 o 
   4  13   9       50.72     -116.72    116.72 o 
   5  13   9      159.53      197.87    152.46 o 
   6  13   9     3994.26     4184.47    452.42 o 
   7  13   9      527.35      633.49    209.60 o 
   8  13   9     2982.73     2934.86    448.26 o 
 -10  14   9     1378.63     1689.20    360.04 o 
  -9  14   9     4808.94     4558.51    321.85 o 
  -8  14   9        7.26     -224.81    383.50 o 
  -7  14   9     3437.18     2873.49    253.14 o 
  -6  14   9      961.76      873.60    160.51 o 
  -5  14   9     6841.96     6575.18    354.47 o 
  -4  14   9     3652.64     3852.61    318.34 o 
  -3  14   9     6375.86     6165.66    249.69 o 
  -2  14   9     5005.66     5112.81    232.84 o 
  -1  14   9     4020.33     4359.20    222.90 o 
   0  14   9     3425.17     3989.26    302.22 o 
   1  14   9     2337.23     2400.34    239.86 o 
   2  14   9     1644.74     1827.21    197.25 o 
   3  14   9       64.63     -123.30    123.30 o 
   4  14   9       19.98      -39.64    130.18 o 
   5  14   9     1434.80     1282.64    199.55 o 
   6  14   9        6.81      151.37    150.89 o 
   7  14   9     2611.92     2363.68    241.28 o 
  -9  15   9      137.25       38.45    207.56 o 
  -8  15   9     1571.82      965.20    211.96 o 
  -7  15   9      175.74     -115.07    170.10 o 
  -6  15   9      365.07      265.82    220.76 o 
  -5  15   9     1669.78     1715.86    243.56 o 
  -4  15   9        1.76     -109.23    109.23 o 
  -3  15   9     4135.03     4268.57    230.46 o 
  -2  15   9     3018.35     4070.01    274.63 o 
  -1  15   9      101.92      210.55    133.95 o 
   0  15   9    22211.86    22934.96    904.83 o 
   1  15   9      450.04      396.07    149.93 o 
   2  15   9      104.22      146.39    134.02 o 
   3  15   9        6.93     -129.53    129.53 o 
   4  15   9     5032.34     5046.84    284.89 o 
   5  15   9      805.62      553.71    225.18 o 
   6  15   9       60.87     -181.97    181.97 o 
  -8  16   9      586.27      397.53    299.01 o 
  -7  16   9      210.84     -308.48    308.48 o 
  -6  16   9     3026.96     2586.74    372.35 o 
  -5  16   9     1531.65     1345.59    236.44 o 
  -4  16   9     7501.03     7835.99    336.33 o 
  -3  16   9       31.89      -12.97    122.70 o 
  -2  16   9       28.58      221.05    136.40 o 
  -1  16   9     8735.03     9322.98    313.03 o 
   0  16   9     4140.12     4812.72    311.68 o 
   1  16   9       82.46      264.80    156.87 o 
   2  16   9       18.28     -140.48    140.48 o 
   3  16   9      374.23      400.75    171.95 o 
   4  16   9      168.87       33.36    161.82 o 
   5  16   9       17.27     -176.29    281.15 o 
   6  16   9        4.18      121.70    234.12 o 
  -7  17   9        9.37     -254.30    497.26 o 
  -6  17   9      988.49      357.90    285.07 o 
  -5  17   9       31.98     -129.00    205.62 o 
  -4  17   9       23.84     -118.54    118.54 o 
  -3  17   9        2.26      -82.95    134.49 o 
  -2  17   9     1607.98     1611.44    212.58 o 
  -1  17   9     7420.69     7849.29    299.78 o 
   0  17   9      133.97      511.56    191.84 o 
   1  17   9     1849.01     1755.11    221.55 o 
   2  17   9        3.27     -141.57    141.57 o 
   3  17   9    10609.76    10852.68    569.23 o 
   4  17   9        3.61       51.45    175.61 o 
   5  17   9     2360.32     2396.64    255.86 o 
  -6  18   9      182.26     -232.24    232.24 o 
  -5  18   9       40.75     -449.68    541.84 o 
  -4  18   9        3.69     -114.11    114.11 o 
  -3  18   9     1497.88     1124.41    198.86 o 
  -2  18   9     1085.18      938.31    171.89 o 
  -1  18   9        1.96     -259.82    288.08 o 
   0  18   9      947.22     1104.08    207.89 o 
   1  18   9        6.28      -97.80    192.05 o 
   2  18   9      250.28      -24.31    207.81 o 
   3  18   9      141.00       88.90    178.22 o 
  -4  19   9       45.05      -14.80    159.92 o 
  -3  19   9       12.06     -112.49    132.44 o 
  -2  19   9       17.27     -135.34    135.34 o 
  -1  19   9      205.21      190.86    177.55 o 
   0  19   9      233.62      -47.55    160.96 o 
   1  19   9       11.68     -182.15    182.15 o 
   2  19   9     3150.84     3043.82    340.97 o 
 -12   0  10     1403.84     1790.12    342.94 o 
 -10   0  10       69.36     -137.17    137.17 o 
  -8   0  10        2.13      -30.94    107.83 o 
  -6   0  10     1238.88     1082.73    205.76 o 
  -4   0  10    73333.49    73263.38    980.79 o 
  -2   0  10    15100.88    14770.13    258.96 o 
   0   0  10     1508.14     1470.71    106.49 o 
   2   0  10    12880.21    11578.04    270.31 o 
   4   0  10    18642.05    17751.93    462.68 o 
   6   0  10        3.78      164.61    212.62 o 
   8   0  10     3666.17     4080.93    493.83 o 
  10   0  10      196.16      -89.16    288.07 o 
 -13   1  10     4523.90     5202.11    356.44 o 
 -12   1  10     6236.67     6631.72    363.64 o 
 -11   1  10     1645.71     1441.83    165.63 o 
 -10   1  10       39.06     -118.80    118.80 o 
  -9   1  10       97.68      -72.72     89.01 o 
  -8   1  10     2816.06     2617.91    158.72 o 
  -7   1  10        3.36      -59.75     59.75 o 
  -6   1  10      529.39      288.38     89.81 o 
  -5   1  10    35057.29    34138.71    438.55 o 
  -4   1  10      410.57      410.38    100.98 o 
  -3   1  10     7370.64     7194.72    226.47 o 
  -2   1  10      153.13      129.13     41.60 o 
  -1   1  10     2005.80     1929.24     79.52 o 
   0   1  10     8781.05     8533.42    147.65 o 
   1   1  10     1576.24     1544.68     81.27 o 
   2   1  10        1.24      -73.85     73.85 o 
   3   1  10    32753.57    31393.30    364.36 o 
   4   1  10     7222.51     6765.05    270.26 o 
   5   1  10      132.36       30.60     91.82 o 
   6   1  10    11617.29    11903.16    419.49 o 
   7   1  10    17830.75    17487.60    528.37 o 
   8   1  10     7915.82     8149.14    421.85 o 
   9   1  10      207.67     -209.19    209.19 o 
  10   1  10      195.85     -161.18    198.84 o 
 -13   2  10     1797.85     1789.79    261.35 o 
 -12   2  10      508.22      527.00    170.02 o 
 -11   2  10        7.40      -49.58    118.12 o 
 -10   2  10      140.24     -139.39    164.33 o 
  -9   2  10       73.70     -101.89    101.89 o 
  -8   2  10     5327.79     5342.79    226.89 o 
  -7   2  10     1483.69     1359.05    167.30 o 
  -6   2  10    11446.11    10971.47    261.38 o 
  -5   2  10     7143.08     7643.72    216.54 o 
  -4   2  10    16021.59    16069.08    435.59 o 
  -3   2  10    59578.24    58820.82    417.75 o 
  -2   2  10      556.85      675.94     57.84 o 
  -1   2  10      187.10      242.30     50.35 o 
   0   2  10     6891.02     7129.76    138.12 o 
   1   2  10     1577.46     1610.32     98.96 o 
   2   2  10    15546.62    14692.08    281.15 o 
   3   2  10    16599.24    16329.31    270.08 o 
   4   2  10    29923.06    29097.15    359.75 o 
   5   2  10      170.31      -16.15     93.32 o 
   6   2  10     1597.66     1724.27    227.94 o 
   7   2  10      972.33     1377.68    250.34 o 
   8   2  10     5836.97     5606.22    366.14 o 
   9   2  10     1829.13     2004.95    300.57 o 
  10   2  10        1.34     -186.67    186.67 o 
 -13   3  10      315.52      449.24    189.14 o 
 -12   3  10      103.22        6.13    313.79 o 
 -11   3  10     2322.60     2468.92    224.76 o 
 -10   3  10     1794.64     1580.84    175.22 o 
  -9   3  10     6744.17     6700.75    238.37 o 
  -8   3  10      647.94      611.89    111.30 o 
  -7   3  10     2716.76     2609.95    166.31 o 
  -6   3  10     7261.77     7216.36    222.68 o 
  -5   3  10     9325.97     9177.99    237.37 o 
  -4   3  10    91841.65    90647.26    777.14 o 
  -3   3  10      955.14     1097.23     70.53 o 
  -2   3  10        5.73      -16.37     43.70 o 
  -1   3  10    20631.28    21045.86    289.34 o 
   0   3  10     9565.60     9350.03    186.55 o 
   1   3  10    32351.05    31701.13    403.37 o 
   2   3  10    10826.36    10185.54    280.01 o 
   3   3  10     1587.29     1846.39    145.53 o 
   4   3  10    15028.56    15255.98    380.15 o 
   5   3  10     1886.25     2013.99    217.79 o 
   6   3  10     3397.64     3328.61    246.84 o 
   7   3  10     3189.24     3093.52    315.24 o 
   8   3  10       27.28     -179.44    179.44 o 
   9   3  10      945.66      731.69    241.91 o 
  10   3  10      890.64      536.23    252.05 o 
 -13   4  10       64.69       90.95    195.47 o 
 -12   4  10       30.51     -157.54    318.42 o 
 -11   4  10      592.44      704.80    168.05 o 
 -10   4  10     1192.50     1165.68    187.10 o 
  -9   4  10     1289.09     1182.65    139.95 o 
  -8   4  10      136.55       31.52    108.90 o 
  -7   4  10      198.68       48.52     83.66 o 
  -6   4  10     9395.00     9278.67    248.12 o 
  -5   4  10    28349.86    28939.52    406.73 o 
  -4   4  10     8998.15     9838.73    241.57 o 
  -3   4  10     3203.42     3484.99    111.48 o 
  -2   4  10    18164.69    18309.86    294.97 o 
  -1   4  10     2943.34     3247.22    121.16 o 
   0   4  10     1149.22     1171.91     91.90 o 
   1   4  10     8663.76     8699.95    199.21 o 
   2   4  10     1074.16     1151.63    111.98 o 
   3   4  10    13313.21    13032.40    246.97 o 
   4   4  10      455.57      685.84    125.90 o 
   5   4  10     9685.58     9334.77    321.72 o 
   6   4  10      238.42      -81.59    271.76 o 
   7   4  10     6651.12     5856.40    757.89 o 
   8   4  10     2008.88     1920.60    363.51 o 
   9   4  10     3072.49     3553.49    346.53 o 
  10   4  10       45.75     -193.99    193.99 o 
 -13   5  10      529.37      384.49    226.42 o 
 -12   5  10     8692.35     8425.99    379.11 o 
 -11   5  10     8541.33     8961.87    418.12 o 
 -10   5  10    25271.13    25234.98    461.06 o 
  -9   5  10     2198.89     2412.02    171.29 o 
  -8   5  10     1014.81      877.09    157.40 o 
  -7   5  10      605.05      576.38    106.23 o 
  -6   5  10    13031.28    12975.91    290.34 o 
  -5   5  10    25815.10    25567.32    757.03 o 
  -4   5  10     1569.74     1471.70    121.72 o 
  -3   5  10     1921.96     2020.91     95.91 o 
  -2   5  10     8411.59     8221.37    156.78 o 
  -1   5  10     9611.56     9665.66    199.52 o 
   0   5  10    16444.71    17073.12    264.64 o 
   1   5  10       68.31      -35.79     63.90 o 
   2   5  10     3209.07     3241.72    164.39 o 
   3   5  10      486.60      376.98     88.01 o 
   4   5  10     2801.73     2786.87    164.25 o 
   5   5  10     1104.73     1051.23    147.36 o 
   6   5  10     1213.97     1336.42    164.65 o 
   7   5  10      786.39      221.35    240.03 o 
   8   5  10     4417.93     4741.24    372.59 o 
   9   5  10     5924.94     6789.89    402.54 o 
  10   5  10     2833.10     2914.51    339.38 o 
 -12   6  10      123.31       -8.69    214.58 o 
 -11   6  10      539.39      882.14    188.90 o 
 -10   6  10     2489.07     2658.07    228.24 o 
  -9   6  10      225.88      185.42    106.24 o 
  -8   6  10        1.19     -101.97    101.97 o 
  -7   6  10      837.88      714.68    114.26 o 
  -6   6  10     3146.36     3137.57    238.58 o 
  -5   6  10    11007.05    10704.44    258.49 o 
  -4   6  10      255.51        4.84    126.57 o 
  -3   6  10      268.30      100.49     55.72 o 
  -2   6  10        2.18      -46.86     46.86 o 
  -1   6  10      331.01      274.30     88.47 o 
   0   6  10      873.78      848.69     95.24 o 
   1   6  10        2.96      -63.29     65.68 o 
   2   6  10      889.36      714.17    115.09 o 
   3   6  10      820.00      640.59    137.61 o 
   4   6  10    11276.96    11020.48    277.27 o 
   5   6  10      615.92      698.52    119.80 o 
   6   6  10     4794.82     4426.94    219.85 o 
   7   6  10     1850.98     2114.45    249.42 o 
   8   6  10     1589.79     2237.97    302.39 o 
   9   6  10      217.33      660.17    230.33 o 
  10   6  10      401.92        9.76    206.08 o 
 -12   7  10      715.84      734.09    286.09 o 
 -11   7  10    17903.04    17194.48    484.23 o 
 -10   7  10     2779.36     3061.42    238.88 o 
  -9   7  10    13134.71    12903.85    335.19 o 
  -8   7  10        0.81      -81.97     81.97 o 
  -7   7  10     3366.54     3333.30    185.07 o 
  -6   7  10       12.73      -11.05     75.53 o 
  -5   7  10      177.66       85.93     82.84 o 
  -4   7  10     1640.09     1372.38    123.64 o 
  -3   7  10     5948.48     5668.14    153.73 o 
  -2   7  10    33029.80    31523.81    411.39 o 
  -1   7  10     7126.58     6974.13    213.33 o 
   0   7  10     4172.63     3610.42    174.20 o 
   1   7  10      120.18      121.89     75.69 o 
   2   7  10    22853.90    22213.45    371.18 o 
   3   7  10     2043.67     2362.24    162.31 o 
   4   7  10      223.67      214.59     95.34 o 
   5   7  10     4189.05     4194.27    208.80 o 
   6   7  10     1939.94     1937.70    176.71 o 
   7   7  10     8389.57     8113.11    288.17 o 
   8   7  10     2728.12     3038.41    466.39 o 
   9   7  10     2963.41     3500.85    432.10 o 
 -12   8  10      654.45      451.35    291.30 o 
 -11   8  10     3316.63     3872.94    283.55 o 
 -10   8  10      868.28      568.16    172.72 o 
  -9   8  10     1951.56     1450.36    191.63 o 
  -8   8  10      611.72      390.40    121.45 o 
  -7   8  10      229.13       -7.25    135.63 o 
  -6   8  10      315.55      318.58     96.63 o 
  -5   8  10        6.59      -70.26     71.54 o 
  -4   8  10     2720.99     2743.15    160.22 o 
  -3   8  10     2692.98     2820.74    133.94 o 
  -2   8  10     4560.90     4581.89    179.58 o 
  -1   8  10        2.56      -77.62     77.62 o 
   0   8  10      797.06      736.01    101.93 o 
   1   8  10     3946.50     3819.96    174.35 o 
   2   8  10    10901.89    10632.93    250.47 o 
   3   8  10     1784.88     1883.87    238.58 o 
   4   8  10     1244.31     1130.06    156.88 o 
   5   8  10    15505.17    14738.04    349.77 o 
   6   8  10      351.10      362.30    136.30 o 
   7   8  10     2262.20     2181.43    193.23 o 
   8   8  10      239.69      176.10    222.91 o 
   9   8  10      174.97     -274.35    274.35 o 
 -12   9  10     1301.22     1050.16    216.38 o 
 -11   9  10      129.91       79.04    194.76 o 
 -10   9  10      279.56     -122.73    213.22 o 
  -9   9  10       30.91      -74.56    150.14 o 
  -8   9  10    12791.74    12322.29    332.76 o 
  -7   9  10        7.87       57.73    115.66 o 
  -6   9  10     6659.33     6690.77    236.91 o 
  -5   9  10     1052.08     1049.81    119.94 o 
  -4   9  10      290.68      312.61    104.94 o 
  -3   9  10    20857.10    20104.43    322.53 o 
  -2   9  10     2844.46     2993.34    157.64 o 
  -1   9  10      336.73      301.90     92.65 o 
   0   9  10       16.94      -30.23     77.39 o 
   1   9  10    33908.02    33217.06    430.11 o 
   2   9  10     3359.02     3532.46    175.88 o 
   3   9  10     1613.51     1690.14    165.17 o 
   4   9  10     1672.91     1586.28    165.56 o 
   5   9  10     2414.77     2408.29    189.75 o 
   6   9  10     9911.87     9109.89    307.04 o 
   7   9  10     1410.08     1562.47    183.57 o 
   8   9  10      118.03      -35.37    130.08 o 
   9   9  10       64.48     -233.20    294.92 o 
 -11  10  10      525.71      157.32    310.49 o 
 -10  10  10      201.61      147.84    160.05 o 
  -9  10  10      459.17      255.77    145.99 o 
  -8  10  10       83.73      -94.63    152.05 o 
  -7  10  10    12995.15    13101.95    340.31 o 
  -6  10  10       40.75       -4.30     91.68 o 
  -5  10  10      954.66      770.85    114.77 o 
  -4  10  10     1094.38     1107.10    110.76 o 
  -3  10  10     5692.00     5977.49    199.41 o 
  -2  10  10      933.11      957.78    112.45 o 
  -1  10  10     3901.12     3579.01    195.84 o 
   0  10  10      371.46      172.30     89.19 o 
   1  10  10     8177.80     8355.06    235.65 o 
   2  10  10      266.56      563.21    120.53 o 
   3  10  10     3920.82     4163.28    221.45 o 
   4  10  10      592.88      474.56    134.12 o 
   5  10  10      523.55      476.92    142.77 o 
   6  10  10     4358.47     4239.07    248.09 o 
   7  10  10      622.83      471.23    154.99 o 
   8  10  10       44.03      -10.94    164.33 o 
   9  10  10     1152.22      579.33    252.92 o 
 -11  11  10     2046.42     2329.96    366.50 o 
 -10  11  10      655.26      766.32    212.21 o 
  -9  11  10       20.25      116.21    152.51 o 
  -8  11  10     1330.05     1372.67    320.31 o 
  -7  11  10    23676.77    23285.98    453.88 o 
  -6  11  10       18.18      -91.32    103.33 o 
  -5  11  10     4123.87     3987.98    204.43 o 
  -4  11  10      274.86      301.25    114.84 o 
  -3  11  10      530.90      365.24     96.54 o 
  -2  11  10       44.06       13.35     83.61 o 
  -1  11  10      745.55      661.56    113.66 o 
   0  11  10     1381.62     1410.07    137.74 o 
   1  11  10     1957.57     1915.81    174.77 o 
   2  11  10     3058.15     3795.21    262.65 o 
   3  11  10     1353.45     1390.74    166.08 o 
   4  11  10       14.98     -109.22    109.22 o 
   5  11  10     4980.72     4942.33    254.27 o 
   6  11  10       33.09      -15.70    145.53 o 
   7  11  10       99.19      -16.90    134.43 o 
   8  11  10       79.24     -104.47    161.48 o 
 -10  12  10      248.73      230.13    171.01 o 
  -9  12  10     5655.18     6771.02    344.22 o 
  -8  12  10     7843.62     7969.75    346.05 o 
  -7  12  10       46.85      154.92    177.20 o 
  -6  12  10    10560.58    10524.35    319.40 o 
  -5  12  10      545.69      368.04    160.73 o 
  -4  12  10        2.29      -92.09     92.09 o 
  -3  12  10       96.03      -43.04     89.13 o 
  -2  12  10      402.51      227.23    104.43 o 
  -1  12  10     2168.74     2214.18    168.84 o 
   0  12  10    11734.07    11887.97    294.59 o 
   1  12  10     4304.60     4383.60    240.52 o 
   2  12  10     2928.84     3413.20    218.32 o 
   3  12  10        1.31     -108.97    108.97 o 
   4  12  10       57.46     -119.31    119.31 o 
   5  12  10      564.35      187.68    147.11 o 
   6  12  10     1733.15     2102.51    253.43 o 
   7  12  10      108.32       40.70    145.16 o 
   8  12  10     3334.75     3083.84    252.44 o 
 -10  13  10     8403.21     8885.71    406.55 o 
  -9  13  10     2045.15     2851.86    266.52 o 
  -8  13  10      689.28      918.38    192.96 o 
  -7  13  10      840.43      891.82    157.93 o 
  -6  13  10     5698.08     5642.15    258.91 o 
  -5  13  10     2038.38     1801.99    306.72 o 
  -4  13  10       12.69     -157.09    157.09 o 
  -3  13  10     3127.92     3218.48    224.45 o 
  -2  13  10      185.29      167.67    110.22 o 
  -1  13  10     1195.80     1233.03    146.25 o 
   0  13  10      869.86     1015.40    155.04 o 
   1  13  10      329.31      182.52    156.29 o 
   2  13  10      101.33      -96.97    121.21 o 
   3  13  10       48.40      -91.39    125.07 o 
   4  13  10     2712.45     2583.17    220.22 o 
   5  13  10      210.58      265.43    153.10 o 
   6  13  10       85.85       76.36    149.39 o 
   7  13  10      161.46      -23.04    152.11 o 
  -9  14  10      362.13      117.73    165.14 o 
  -8  14  10     1370.52     1544.38    332.75 o 
  -7  14  10     1286.78      958.56    195.53 o 
  -6  14  10      651.08      558.56    190.89 o 
  -5  14  10        9.18     -112.10    148.41 o 
  -4  14  10     1128.91      917.14    174.25 o 
  -3  14  10       14.15       10.08    115.33 o 
  -2  14  10     7790.12     8155.40    276.68 o 
  -1  14  10    11565.58    11688.65    319.20 o 
   0  14  10    18988.09    18897.28    393.18 o 
   1  14  10     4135.47     4251.96    417.19 o 
   2  14  10      759.51      750.75    161.11 o 
   3  14  10     1532.36     1339.00    236.60 o 
   4  14  10     1167.03     1221.86    224.72 o 
   5  14  10       42.31      111.77    181.16 o 
   6  14  10      485.76      378.85    177.06 o 
  -8  15  10      113.04      191.91    170.93 o 
  -7  15  10      108.98     -175.10    288.07 o 
  -6  15  10       33.98     -263.79    263.79 o 
  -5  15  10      265.32      -96.78    181.24 o 
  -4  15  10      403.38      182.78    235.46 o 
  -3  15  10       28.23     -115.84    115.84 o 
  -2  15  10       34.85       39.94    119.73 o 
  -1  15  10       41.48      225.96    141.94 o 
   0  15  10     2621.40     3212.23    255.23 o 
   1  15  10       98.73      178.02    144.75 o 
   2  15  10      876.44     1053.34    315.80 o 
   3  15  10     7740.23     8266.90    336.21 o 
   4  15  10       31.91      308.69    165.71 o 
   5  15  10     8435.75     8011.85    360.35 o 
   6  15  10        0.02      -98.34    175.22 o 
  -8  16  10     1181.49      987.65    363.51 o 
  -7  16  10      512.16       74.13    276.66 o 
  -6  16  10      143.74     -157.46    410.55 o 
  -5  16  10       19.52     -172.72    195.31 o 
  -4  16  10       22.98      -81.08    287.47 o 
  -3  16  10      666.34      601.99    145.70 o 
  -2  16  10     2388.28     2628.93    207.34 o 
  -1  16  10    15573.77    16056.68    391.20 o 
   0  16  10     7912.88     9341.27    398.63 o 
   1  16  10     9073.61     9656.78    397.97 o 
   2  16  10     1064.68     1396.39    205.73 o 
   3  16  10      891.43     1493.82    295.60 o 
   4  16  10     1312.76     1814.45    293.12 o 
   5  16  10       68.90       81.69    273.23 o 
  -6  17  10      534.28      367.54    293.84 o 
  -5  17  10     1801.31     1871.92    265.11 o 
  -4  17  10       59.95     -132.85    163.94 o 
  -3  17  10      349.10       31.41    158.04 o 
  -2  17  10       30.55     -192.91    194.19 o 
  -1  17  10       55.20       66.01    138.47 o 
   0  17  10       76.01      104.86    178.00 o 
   1  17  10     2407.78     2615.85    237.73 o 
   2  17  10     1543.34     1740.81    275.83 o 
   3  17  10      905.62     1342.43    250.91 o 
   4  17  10     7989.74     8167.36    631.21 o 
  -5  18  10      225.96      234.13    216.85 o 
  -4  18  10       20.27       -6.76    194.98 o 
  -3  18  10      160.32       80.52    134.33 o 
  -2  18  10      704.74      455.22    171.72 o 
  -1  18  10     1128.31     1093.80    218.80 o 
   0  18  10     5391.81     5168.41    302.85 o 
   1  18  10       49.76      -74.86    159.82 o 
   2  18  10       42.71     -119.40    197.00 o 
  -2  19  10      514.68      163.70    157.16 o 
  -1  19  10      190.18      137.28    180.34 o 
   0  19  10       50.38        2.98    217.45 o 
 -13   0  11    26873.04    26426.58   1008.23 o 
 -11   0  11     5566.72     5812.47    367.13 o 
  -9   0  11      178.83      -98.35    123.05 o 
  -7   0  11       17.19      -85.00     85.00 o 
  -5   0  11     2085.62     1989.91    191.04 o 
  -3   0  11    11477.41    10961.30    644.72 o 
  -1   0  11     7747.32     7795.05    211.63 o 
   1   0  11    35821.83    34833.81    464.85 o 
   3   0  11    11425.16    12300.72    390.39 o 
   5   0  11      933.54     1021.95    274.35 o 
   7   0  11    15606.29    17352.52    775.03 o 
   9   0  11      674.63      171.47    294.92 o 
 -13   1  11     4234.22     5298.56    366.14 o 
 -12   1  11    10617.42    11707.49    409.41 o 
 -11   1  11     2668.70     2695.76    225.13 o 
 -10   1  11      380.84      185.91    117.56 o 
  -9   1  11     3827.49     3543.62    191.56 o 
  -8   1  11     2229.51     2191.73    152.90 o 
  -7   1  11      168.89      124.37     80.93 o 
  -6   1  11      229.71      143.65     83.07 o 
  -5   1  11      514.09      574.57    103.01 o 
  -4   1  11    23282.49    22792.41    352.96 o 
  -3   1  11     4680.60     4731.56    192.77 o 
  -2   1  11     2855.90     2722.52    100.06 o 
  -1   1  11      347.53      387.63     57.96 o 
   0   1  11    21454.55    20390.13    282.19 o 
   1   1  11     1137.49     1097.22     99.59 o 
   2   1  11     8939.72     8565.66    200.64 o 
   3   1  11       48.04      -75.74     75.74 o 
   4   1  11     5740.93     5444.98    199.25 o 
   5   1  11      135.56       -2.03     95.60 o 
   6   1  11    11777.32    12337.41    450.96 o 
   7   1  11     5206.45     6747.98    390.21 o 
   8   1  11     4659.10     4684.30    375.84 o 
   9   1  11      120.90     -159.82    159.82 o 
  10   1  11     1698.18     1341.58    278.83 o 
 -13   2  11      648.19      644.72    208.54 o 
 -12   2  11    10533.70    11409.33    408.83 o 
 -11   2  11      273.34      193.36    139.56 o 
 -10   2  11       33.57     -131.84    136.17 o 
  -9   2  11        0.66      -89.74     89.74 o 
  -8   2  11      302.73      193.13     88.11 o 
  -7   2  11     2502.30     2481.68    151.91 o 
  -6   2  11      248.53      335.50     89.20 o 
  -5   2  11    71832.59    70292.73    727.25 o 
  -4   2  11     7477.85     7303.54    287.09 o 
  -3   2  11     5065.95     4902.42    191.06 o 
  -2   2  11     4340.67     4380.14    126.40 o 
  -1   2  11    12799.90    12747.67    190.43 o 
   0   2  11    12183.90    12120.04    224.12 o 
   1   2  11     2137.08     2500.81    131.23 o 
   2   2  11      588.50      445.27     87.73 o 
   3   2  11      177.67      126.37     86.87 o 
   4   2  11     5164.70     4951.22    190.67 o 
   5   2  11      190.69      347.82    114.97 o 
   6   2  11     6582.40     7567.37    378.19 o 
   7   2  11    10221.18    10900.07    458.29 o 
   8   2  11     1659.04     1619.01    278.83 o 
   9   2  11     1120.70      407.37    240.03 o 
  10   2  11      218.12     -193.81    193.81 o 
 -13   3  11     1138.02     1341.07    240.03 o 
 -12   3  11      463.11      594.44    183.46 o 
 -11   3  11      390.29      332.87    150.03 o 
 -10   3  11     2032.21     1984.09    176.96 o 
  -9   3  11     1773.80     1462.90    152.26 o 
  -8   3  11       83.04      -68.44     88.21 o 
  -7   3  11     3609.18     3624.70    178.98 o 
  -6   3  11    10834.82    11151.71    270.46 o 
  -5   3  11     7646.51     7771.55    231.72 o 
  -4   3  11      520.59      658.35     99.48 o 
  -3   3  11    10477.28    10252.45    273.23 o 
  -2   3  11     4284.08     4181.89    195.46 o 
  -1   3  11    51041.14    50886.15    957.71 o 
   0   3  11     5519.53     5531.03    267.14 o 
   1   3  11    45462.60    44855.20    512.54 o 
   2   3  11     1832.22     1961.20    156.84 o 
   3   3  11    12260.24    12018.90    238.01 o 
   4   3  11     1082.85      808.86    139.88 o 
   5   3  11      178.90      156.44    163.59 o 
   6   3  11      528.11      352.49    394.38 o 
   7   3  11     9020.03     8576.54    429.19 o 
   8   3  11     1047.49      708.14    244.59 o 
   9   3  11       76.82       -9.54    210.93 o 
  10   3  11     2747.10     2663.78    545.27 o 
 -12   4  11      448.04      396.86    170.58 o 
 -11   4  11     1606.93     1406.65    201.16 o 
 -10   4  11      201.34       72.23    116.82 o 
  -9   4  11       87.69        1.94     95.54 o 
  -8   4  11      106.89      -83.88     83.88 o 
  -7   4  11      475.24      442.54    110.15 o 
  -6   4  11    19189.07    19075.51    513.79 o 
  -5   4  11     3484.98     3642.18    174.53 o 
  -4   4  11    40851.17    39989.16    534.73 o 
  -3   4  11     6062.78     6179.83    191.95 o 
  -2   4  11    10905.87    11959.25    185.57 o 
  -1   4  11      646.08      898.54    125.13 o 
   0   4  11    11349.26    11248.40    294.91 o 
   1   4  11     9759.75     9779.31    215.46 o 
   2   4  11       56.07      -35.93     71.77 o 
   3   4  11       25.44       18.27     74.27 o 
   4   4  11       98.87       91.16    101.44 o 
   5   4  11      414.97      336.81    184.12 o 
   6   4  11     1490.98     1543.71    433.37 o 
   7   4  11        5.34     -142.04    207.87 o 
   8   4  11     8948.79     8522.70    438.89 o 
   9   4  11       44.02       18.45    363.51 o 
 -12   5  11       11.00       -4.12    143.90 o 
 -11   5  11     5130.72     6201.85    339.86 o 
 -10   5  11      367.67      488.99    127.17 o 
  -9   5  11       87.21      -23.39    124.74 o 
  -8   5  11     4611.35     4700.59    210.90 o 
  -7   5  11    18612.48    17761.66    355.02 o 
  -6   5  11     5276.15     5808.68    229.91 o 
  -5   5  11    21959.10    22568.40    372.92 o 
  -4   5  11     5777.72     5683.63    267.29 o 
  -3   5  11      175.87        7.26     67.18 o 
  -2   5  11    16338.16    16290.17    258.99 o 
  -1   5  11     3039.01     3626.53    148.28 o 
   0   5  11    27390.95    27640.67    352.92 o 
   1   5  11     2241.06     2411.24    132.30 o 
   2   5  11        5.68       15.19     73.35 o 
   3   5  11     2113.84     2111.60    187.10 o 
   4   5  11     1476.18     1708.42    170.48 o 
   5   5  11     1382.79     1546.26    175.76 o 
   6   5  11       64.71     -230.77    230.77 o 
   7   5  11     5241.43     4796.99    445.82 o 
   8   5  11       27.64       30.78    193.81 o 
   9   5  11     5165.72     5861.54    390.39 o 
 -12   6  11     2629.45     2785.04    354.13 o 
 -11   6  11     1005.50     1006.05    225.22 o 
 -10   6  11     1777.36     1669.12    205.89 o 
  -9   6  11      735.33      406.26    169.28 o 
  -8   6  11     1529.80     1513.81    147.80 o 
  -7   6  11     3122.58     3325.67    185.69 o 
  -6   6  11     1084.35     1163.88    124.16 o 
  -5   6  11     4748.99     4621.47    218.55 o 
  -4   6  11     3336.81     3168.82    263.48 o 
  -3   6  11     3262.16     3310.39    138.49 o 
  -2   6  11     3602.04     3471.78    152.47 o 
  -1   6  11     4153.69     4153.21    162.61 o 
   0   6  11     1224.76     1311.43    111.21 o 
   1   6  11      157.50      131.47     73.78 o 
   2   6  11     3742.35     3875.84    188.09 o 
   3   6  11      277.40      202.34     96.14 o 
   4   6  11      120.20       16.30     90.67 o 
   5   6  11      779.73      901.68    138.89 o 
   6   6  11      511.81      223.04    318.93 o 
   7   6  11     1743.89     1227.95    271.07 o 
   8   6  11      104.32      208.00    215.45 o 
   9   6  11     5661.75     6149.21    402.45 o 
 -12   7  11     2920.85     3132.18    278.54 o 
 -11   7  11      304.20      472.10    170.55 o 
 -10   7  11     2671.50     2402.88    245.18 o 
  -9   7  11       71.44       68.21    107.50 o 
  -8   7  11     9390.72     9282.66    284.72 o 
  -7   7  11     1114.34     1288.02    138.50 o 
  -6   7  11    18037.35    17510.34    350.49 o 
  -5   7  11      958.87     1067.68    114.57 o 
  -4   7  11    19809.61    19354.35    345.23 o 
  -3   7  11     3589.92     3445.46    160.45 o 
  -2   7  11      218.35      175.30     82.29 o 
  -1   7  11     6922.73     6913.76    197.17 o 
   0   7  11     6832.49     6564.50    195.68 o 
   1   7  11    12966.52    12341.97    255.52 o 
   2   7  11    11831.42    11457.74    277.36 o 
   3   7  11     1507.95     1440.18    143.59 o 
   4   7  11      810.74      575.32    125.50 o 
   5   7  11    14749.79    14672.14    347.78 o 
   6   7  11     5253.09     5182.99    243.22 o 
   7   7  11     2524.66     2688.11    304.50 o 
   8   7  11     4031.72     4570.75    377.45 o 
   9   7  11        3.11        2.23    418.38 o 
 -12   8  11      377.74      240.62    173.24 o 
 -11   8  11     2057.86     2125.04    238.79 o 
 -10   8  11     3574.83     3452.09    266.16 o 
  -9   8  11       68.45       59.77    131.67 o 
  -8   8  11     3476.47     3273.78    205.95 o 
  -7   8  11     2648.05     2634.78    179.86 o 
  -6   8  11     3512.22     3524.67    193.17 o 
  -5   8  11      954.72      805.73    112.26 o 
  -4   8  11     1067.80     1131.38    119.22 o 
  -3   8  11     2859.44     3200.46    150.89 o 
  -2   8  11     6268.08     6389.58    196.74 o 
  -1   8  11     2324.04     2145.66    137.34 o 
   0   8  11      168.72      162.09     90.05 o 
   1   8  11      107.80      205.99     93.68 o 
   2   8  11        7.43      189.57    129.41 o 
   3   8  11     3825.10     3762.50    204.80 o 
   4   8  11      996.64      898.59    144.07 o 
   5   8  11      500.85      583.72    138.48 o 
   6   8  11     3605.37     4018.65    235.48 o 
   7   8  11       13.19      -37.26    122.29 o 
   8   8  11     1756.53     1742.11    425.24 o 
   9   8  11        1.62     -167.17    201.22 o 
 -11   9  11       18.67     -119.97    316.03 o 
 -10   9  11      182.47       -2.13    244.61 o 
  -9   9  11     1062.88     1104.75    182.01 o 
  -8   9  11      315.09      129.31    168.29 o 
  -7   9  11       57.43      -99.84     99.84 o 
  -6   9  11       99.02      111.95     91.52 o 
  -5   9  11     2907.98     3059.57    176.12 o 
  -4   9  11      222.62      186.61    122.01 o 
  -3   9  11     8814.91     8683.53    225.77 o 
  -2   9  11      361.22      349.66     90.06 o 
  -1   9  11     3846.36     3943.55    177.62 o 
   0   9  11     9666.22     9784.72    245.02 o 
   1   9  11     6101.24     6562.49    215.32 o 
   2   9  11    14898.50    15271.13    348.17 o 
   3   9  11     1708.41     1980.72    174.30 o 
   4   9  11     2974.36     3117.09    209.32 o 
   5   9  11      203.26       47.70    129.98 o 
   6   9  11     6797.09     6541.21    278.51 o 
   7   9  11     2056.80     2003.45    201.55 o 
   8   9  11        0.70     -116.51    179.50 o 
 -11  10  11     2831.79     2523.34    267.25 o 
 -10  10  11      222.61      136.83    156.70 o 
  -9  10  11     2189.24     2523.65    234.69 o 
  -8  10  11     2693.90     2679.48    200.01 o 
  -7  10  11     7646.10     7909.24    338.57 o 
  -6  10  11     2779.51     2822.32    188.58 o 
  -5  10  11      318.87      172.62    131.51 o 
  -4  10  11     1660.84     1733.11    195.24 o 
  -3  10  11       20.07       87.84     85.20 o 
  -2  10  11     2769.91     2809.05    159.23 o 
  -1  10  11      371.63      388.62    100.41 o 
   0  10  11        8.73      -12.01     83.25 o 
   1  10  11      142.85      146.65     94.92 o 
   2  10  11     7702.66     7618.44    275.27 o 
   3  10  11     1125.70     1139.96    160.76 o 
   4  10  11     1157.86     1209.66    171.25 o 
   5  10  11     1204.59     1153.28    177.06 o 
   6  10  11      595.62      567.28    159.38 o 
   7  10  11      280.01      239.02    149.44 o 
   8  10  11     1560.89     1366.24    257.78 o 
 -10  11  11     6604.95     7311.06    415.54 o 
  -9  11  11      638.89      721.41    188.85 o 
  -8  11  11       40.10      -77.85    114.83 o 
  -7  11  11      263.56      214.81    122.02 o 
  -6  11  11     8165.63     8159.62    287.90 o 
  -5  11  11      202.33      228.75    148.56 o 
  -4  11  11     3457.67     3465.66    255.29 o 
  -3  11  11     1581.74     1438.97    138.10 o 
  -2  11  11     7604.59     7894.79    241.84 o 
  -1  11  11      321.58      158.87     96.61 o 
   0  11  11     2022.26     1769.05    198.95 o 
   1  11  11     4886.48     5241.82    249.32 o 
   2  11  11     1493.59     1799.19    181.64 o 
   3  11  11     2546.79     3112.54    262.34 o 
   4  11  11       29.97     -108.98    108.98 o 
   5  11  11      545.61      287.14    149.75 o 
   6  11  11      290.24      293.62    154.80 o 
   7  11  11       67.51       22.23    143.61 o 
 -10  12  11       76.05      103.14    164.43 o 
  -9  12  11     5054.00     5988.26    532.01 o 
  -8  12  11     7186.69     7458.78    346.97 o 
  -7  12  11     2360.91     2471.00    200.59 o 
  -6  12  11      589.42      741.12    184.35 o 
  -5  12  11      125.74      291.70    173.20 o 
  -4  12  11     6850.16     6481.68    335.87 o 
  -3  12  11     6605.31     6200.02    232.54 o 
  -2  12  11      186.48      155.97    106.48 o 
  -1  12  11       93.78     -110.82    118.55 o 
   0  12  11      924.19      872.41    138.46 o 
   1  12  11     1348.16     1287.50    193.77 o 
   2  12  11      410.03      191.10    136.93 o 
   3  12  11       90.50     -113.95    113.95 o 
   4  12  11     1863.93     1773.14    203.26 o 
   5  12  11      904.73      830.93    230.66 o 
   6  12  11      341.61      273.79    188.09 o 
   7  12  11      862.97      564.01    176.01 o 
  -9  13  11     5603.27     6605.79    346.13 o 
  -8  13  11     1292.65     1259.87    201.59 o 
  -7  13  11     3110.31     3260.35    281.98 o 
  -6  13  11     1025.05     1393.44    225.10 o 
  -5  13  11     1033.98      874.60    200.03 o 
  -4  13  11     3815.33     3884.68    325.93 o 
  -3  13  11     2372.96     2391.71    180.82 o 
  -2  13  11     1976.31     1801.90    171.55 o 
  -1  13  11      112.29     -108.71    108.71 o 
   0  13  11       17.23     -110.67    110.67 o 
   1  13  11      299.34     -112.35    143.23 o 
   2  13  11      179.73      118.90    142.56 o 
   3  13  11       46.36      -95.30    126.65 o 
   4  13  11     1307.56     1571.68    200.51 o 
   5  13  11      239.77      243.98    160.84 o 
   6  13  11      684.10      582.60    179.89 o 
  -9  14  11      381.04      510.16    187.45 o 
  -8  14  11     2134.26     1771.20    425.24 o 
  -7  14  11        0.18       43.80    170.37 o 
  -6  14  11      240.10       61.00    234.58 o 
  -5  14  11     4527.73     4628.74    326.44 o 
  -4  14  11     1068.54      792.07    204.09 o 
  -3  14  11      788.34      667.73    142.36 o 
  -2  14  11       19.97       44.57    122.27 o 
  -1  14  11      322.95      201.19    129.42 o 
   0  14  11     4581.94     4857.15    241.97 o 
   1  14  11      118.96      -82.83    148.26 o 
   2  14  11     1434.24     1252.67    190.71 o 
   3  14  11     5751.18     5688.53    289.77 o 
   4  14  11     8135.68     8077.20    609.82 o 
   5  14  11     6856.29     6722.70    323.25 o 
   6  14  11      123.53       95.19    166.97 o 
  -8  15  11     2795.34     2413.61    373.57 o 
  -7  15  11      354.33      255.88    259.97 o 
  -6  15  11      863.85      740.54    378.33 o 
  -5  15  11      991.69     1133.02    307.47 o 
  -4  15  11       73.07      -57.08    177.31 o 
  -3  15  11     1653.43     1559.15    172.14 o 
  -2  15  11       79.49     -122.98    122.98 o 
  -1  15  11        7.29        4.99    128.09 o 
   0  15  11       14.79      -29.51    159.07 o 
   1  15  11     1195.67     1152.35    188.97 o 
   2  15  11       93.75       13.91    152.98 o 
   3  15  11       52.72      374.90    223.42 o 
   4  15  11     1468.68     1989.13    236.87 o 
   5  15  11      575.75      634.82    253.54 o 
  -7  16  11      423.97     -105.75    271.12 o 
  -6  16  11     1080.17      741.97    225.51 o 
  -5  16  11      633.17      434.58    192.10 o 
  -4  16  11      473.68      363.14    192.34 o 
  -3  16  11      370.56      162.00    135.38 o 
  -2  16  11      504.06      249.64    142.87 o 
  -1  16  11     2496.40     2932.81    220.98 o 
   0  16  11     3058.08     3041.16    398.65 o 
   1  16  11      203.29      128.78    156.17 o 
   2  16  11     1799.84     1904.88    229.12 o 
   3  16  11    10191.68    11835.70    406.21 o 
   4  16  11    11932.81    11795.84    664.27 o 
  -6  17  11       71.94     -260.63    260.63 o 
  -5  17  11      727.30      288.08    194.94 o 
  -4  17  11       83.70      -40.87    292.54 o 
  -3  17  11        9.08     -138.13    138.13 o 
  -2  17  11      164.37      112.64    148.54 o 
  -1  17  11       84.67       66.59    141.37 o 
   0  17  11      138.40       28.50    179.39 o 
   1  17  11       46.51     -116.28    161.42 o 
   2  17  11      492.53      688.49    201.02 o 
   3  17  11      416.11      914.43    291.51 o 
  -4  18  11     2805.19     2626.88    459.53 o 
  -3  18  11      533.71      348.83    380.13 o 
  -2  18  11      113.00     -160.76    160.76 o 
  -1  18  11      363.50      207.51    174.38 o 
   0  18  11      837.49      835.94    200.44 o 
   1  18  11        5.10     -161.64    210.86 o 
 -12   0  12    16271.55    16665.01    604.12 o 
 -10   0  12     9946.31     9687.60    452.67 o 
  -8   0  12    27697.95    27920.14    720.16 o 
  -6   0  12     7927.87     7950.02    332.89 o 
  -4   0  12      641.66      751.50    143.33 o 
  -2   0  12        1.58      -64.93     64.93 o 
   0   0  12    19420.75    18674.79    461.24 o 
   2   0  12      774.83      599.34    136.63 o 
   4   0  12    13571.04    12374.20    414.47 o 
   6   0  12    10365.04    11021.93    617.28 o 
   8   0  12      669.74       82.30    308.64 o 
 -12   1  12        9.86      508.17    214.86 o 
 -11   1  12      276.87      223.21    149.30 o 
 -10   1  12      224.54      139.33    122.89 o 
  -9   1  12     4823.13     5111.34    232.37 o 
  -8   1  12    11029.75    11534.35    300.44 o 
  -7   1  12     6472.85     6804.37    228.96 o 
  -6   1  12     3213.33     3363.79    168.81 o 
  -5   1  12      389.01      422.17     89.16 o 
  -4   1  12    10350.35    10158.53    245.72 o 
  -3   1  12    10621.20    10761.50    246.59 o 
  -2   1  12     4166.60     3859.87    124.87 o 
  -1   1  12     5700.90     5050.91    200.32 o 
   0   1  12       30.01      -23.92     92.94 o 
   1   1  12     4876.00     4917.46    192.38 o 
   2   1  12       88.89       26.44     74.29 o 
   3   1  12     2516.25     2621.03    157.76 o 
   4   1  12        1.47      -53.24     84.12 o 
   5   1  12     2456.67     2853.08    414.95 o 
   6   1  12       15.95      483.16    196.37 o 
   7   1  12     7403.51     7088.66    400.09 o 
   8   1  12     1207.75      602.95    242.35 o 
   9   1  12      323.16      -48.01    203.69 o 
 -12   2  12      152.79      593.70    186.67 o 
 -11   2  12       36.52     -136.10    136.10 o 
 -10   2  12       54.90       31.11    109.87 o 
  -9   2  12    18774.52    18518.95    436.25 o 
  -8   2  12       91.66      157.72     96.30 o 
  -7   2  12     4344.33     4104.26    188.58 o 
  -6   2  12     5912.50     5336.68    200.80 o 
  -5   2  12     5572.77     5234.21    196.03 o 
  -4   2  12    15842.02    15643.15    302.12 o 
  -3   2  12      331.16      304.54     84.89 o 
  -2   2  12    25212.98    24559.50    273.33 o 
  -1   2  12     1128.20     1390.86    118.12 o 
   0   2  12    28646.73    28749.80    483.73 o 
   1   2  12    11401.53    11451.23    231.19 o 
   2   2  12       66.59       11.35     71.66 o 
   3   2  12      587.69      646.93    103.66 o 
   4   2  12     1063.89     1044.41    153.13 o 
   5   2  12        2.12       91.87    119.02 o 
   6   2  12      177.88      349.79    189.14 o 
   7   2  12     4821.95     5046.05    356.24 o 
   8   2  12      448.89     -134.06    207.87 o 
   9   2  12     1425.14     1069.96    281.29 o 
 -12   3  12      584.47      634.06    185.97 o 
 -11   3  12      959.81      749.64    228.28 o 
 -10   3  12      408.73      244.60    132.66 o 
  -9   3  12     2750.44     2563.86    206.90 o 
  -8   3  12     3130.16     3262.75    205.88 o 
  -7   3  12        2.01      -75.83     75.83 o 
  -6   3  12      409.76      405.19     92.59 o 
  -5   3  12      955.41      950.00    110.53 o 
  -4   3  12     3280.99     3249.03    163.10 o 
  -3   3  12    19283.29    19324.51    324.31 o 
  -2   3  12      184.34      334.07    107.32 o 
  -1   3  12    19766.32    19698.58    295.11 o 
   0   3  12    19688.52    19341.83    298.87 o 
   1   3  12     2784.15     2958.83    148.56 o 
   2   3  12      162.65      145.23     79.76 o 
   3   3  12      166.55       83.11     85.26 o 
   4   3  12     8752.26     8798.39    338.19 o 
   5   3  12      723.86      705.79    153.69 o 
   6   3  12     9989.34     9632.81    679.01 o 
   7   3  12        2.78     -181.76    193.99 o 
   8   3  12     2916.31     2721.59    332.19 o 
   9   3  12       68.47     -191.52    191.52 o 
 -12   4  12      286.40      185.41    168.49 o 
 -11   4  12      236.42       67.72    148.98 o 
 -10   4  12     2956.09     2741.42    199.17 o 
  -9   4  12      462.46      147.04    158.39 o 
  -8   4  12        5.31     -124.79    124.79 o 
  -7   4  12      329.66      287.34     98.14 o 
  -6   4  12      155.81       66.47     76.98 o 
  -5   4  12    15879.39    15145.35    360.35 o 
  -4   4  12     1062.35     1149.32    110.63 o 
  -3   4  12     2437.11     2429.19    143.20 o 
  -2   4  12     2860.67     5491.81    723.11 o 
  -1   4  12    53485.13    54542.55    568.12 o 
   0   4  12      184.57      282.66     95.32 o 
   1   4  12     4661.43     4758.09    192.48 o 
   2   4  12     5785.51     5463.94    231.86 o 
   3   4  12      483.58      520.03     94.87 o 
   4   4  12     1099.00     1137.97    167.16 o 
   5   4  12       31.26     -119.53    119.53 o 
   6   4  12       72.16     -145.15    207.87 o 
   7   4  12      562.08      294.92    227.94 o 
   8   4  12      974.86      943.50    249.73 o 
   9   4  12      758.94      638.92    249.45 o 
 -12   5  12      495.21      285.40    170.62 o 
 -11   5  12     8699.87     9262.68    434.06 o 
 -10   5  12     3116.92     3432.53    219.13 o 
  -9   5  12      996.54      814.87    144.37 o 
  -8   5  12      698.95      545.59    125.45 o 
  -7   5  12      535.79      428.50    109.11 o 
  -6   5  12     3879.28     3949.95    205.70 o 
  -5   5  12      129.32      201.50     80.33 o 
  -4   5  12     3140.18     2873.07    157.52 o 
  -3   5  12     3551.27     4011.23    346.22 o 
  -2   5  12    35955.12    36372.18    560.40 o 
  -1   5  12     2926.03     3448.73    220.73 o 
   0   5  12    13831.64    13908.84    260.86 o 
   1   5  12      748.03      828.70     97.32 o 
   2   5  12      937.26     1026.30    119.29 o 
   3   5  12     6358.24     6239.50    264.78 o 
   4   5  12      901.04      919.60    198.84 o 
   5   5  12        1.03      -73.94    181.42 o 
   6   5  12      204.46       64.25    196.20 o 
   7   5  12     2781.32     2634.33    319.65 o 
   8   5  12      281.38      670.83    224.54 o 
   9   5  12     1035.97     1197.02    497.26 o 
 -12   6  12      127.86       58.98    241.85 o 
 -11   6  12     1624.43     1846.42    234.16 o 
 -10   6  12     1848.58     2231.21    197.38 o 
  -9   6  12      345.21      240.30    122.76 o 
  -8   6  12      614.15      431.48    124.08 o 
  -7   6  12     3997.33     4163.06    207.37 o 
  -6   6  12     5856.01     5941.00    226.50 o 
  -5   6  12       41.81      -21.95     71.06 o 
  -4   6  12     1364.43     1721.52    140.58 o 
  -3   6  12       45.49      -87.53     87.53 o 
  -2   6  12    11565.63    11818.47    426.02 o 
  -1   6  12     1272.50     1219.50    112.84 o 
   0   6  12     1197.75     1283.51    114.06 o 
   1   6  12     2947.99     3194.92    151.32 o 
   2   6  12      723.33      977.32    121.75 o 
   3   6  12      129.93       77.66    102.78 o 
   4   6  12       48.31     -102.50    102.50 o 
   5   6  12     4410.06     4337.90    327.34 o 
   6   6  12     2012.01     2198.70    275.29 o 
   7   6  12     1352.61     1507.58    332.65 o 
   8   6  12      298.74       24.79    197.74 o 
 -11   7  12     3215.02     3903.82    288.72 o 
 -10   7  12    13108.76    12912.98    420.41 o 
  -9   7  12       15.35     -127.61    127.61 o 
  -8   7  12       75.93       86.30    106.22 o 
  -7   7  12    10053.12    10067.17    297.82 o 
  -6   7  12       20.16      178.59     96.69 o 
  -5   7  12     1050.43     1142.60    124.24 o 
  -4   7  12      642.13      730.31    152.25 o 
  -3   7  12     1911.65     2111.69    210.59 o 
  -2   7  12        0.69      -52.17     69.69 o 
  -1   7  12     7380.30     7302.32    204.88 o 
   0   7  12     2323.77     2367.96    140.87 o 
   1   7  12      911.51     1051.46    110.06 o 
   2   7  12    14538.37    13731.95    281.74 o 
   3   7  12      797.63      866.95    137.75 o 
   4   7  12     2200.13     2237.15    185.55 o 
   5   7  12     6976.84     6785.22    289.07 o 
   6   7  12     6853.23     6834.89    404.94 o 
   7   7  12      503.93      164.61    288.07 o 
   8   7  12      886.97      573.39    240.17 o 
 -11   8  12        6.11       41.52    162.64 o 
 -10   8  12       20.90     -173.31    203.26 o 
  -9   8  12      367.97      291.70    152.40 o 
  -8   8  12      974.26      839.69    144.58 o 
  -7   8  12    15342.55    15693.31    364.73 o 
  -6   8  12     2329.66     2173.28    163.93 o 
  -5   8  12     1836.92     1669.90    189.60 o 
  -4   8  12       39.60      -28.36    104.57 o 
  -3   8  12      760.36      853.19    149.95 o 
  -2   8  12      243.81      262.42     84.90 o 
  -1   8  12      257.25      116.48     83.68 o 
   0   8  12       28.20      -29.84     80.92 o 
   1   8  12    12934.96    12995.37    310.42 o 
   2   8  12     2569.38     2957.58    214.82 o 
   3   8  12     2728.92     2744.42    199.41 o 
   4   8  12     3620.67     3666.91    215.16 o 
   5   8  12     1696.07     2171.84    191.16 o 
   6   8  12     1268.09     1922.39    225.88 o 
   7   8  12     1656.06     1875.59    281.17 o 
   8   8  12        3.04      -68.59    294.92 o 
 -11   9  12     4064.24     3727.68    425.98 o 
 -10   9  12      470.09      281.31    181.04 o 
  -9   9  12       64.71     -106.64    106.64 o 
  -8   9  12      523.35      296.69    124.78 o 
  -7   9  12     2623.50     2510.97    260.36 o 
  -6   9  12        1.51      -40.67     97.64 o 
  -5   9  12        2.65     -122.92    122.92 o 
  -4   9  12     4047.98     3894.01    256.25 o 
  -3   9  12      876.05     1075.96    169.14 o 
  -2   9  12     3615.55     3811.05    173.35 o 
  -1   9  12        6.30      -51.16     74.48 o 
   0   9  12     1666.76     1921.11    144.03 o 
   1   9  12    10509.02    10776.95    271.96 o 
   2   9  12     3241.55     3564.40    212.50 o 
   3   9  12      392.07      319.36    135.43 o 
   4   9  12     5139.69     5210.85    249.23 o 
   5   9  12    16692.67    16997.63    403.65 o 
   6   9  12     3512.32     3881.59    307.88 o 
   7   9  12     4424.20     4534.89    307.10 o 
   8   9  12      856.29      562.41    363.51 o 
 -10  10  12      120.36     -255.41    255.41 o 
  -9  10  12       42.67     -110.15    137.34 o 
  -8  10  12     9705.24     9769.68    318.45 o 
  -7  10  12       33.54      118.34    114.74 o 
  -6  10  12     4867.69     5034.13    397.65 o 
  -5  10  12      708.48      500.32    165.03 o 
  -4  10  12     9984.17     9977.40    369.73 o 
  -3  10  12    10450.51    10788.95    384.97 o 
  -2  10  12     2541.28     2681.55    162.45 o 
  -1  10  12     2906.41     2991.42    168.88 o 
   0  10  12     2297.62     2491.37    166.50 o 
   1  10  12     6505.30     6635.89    277.19 o 
   2  10  12     8543.50     8441.63    291.50 o 
   3  10  12     5313.30     5170.47    266.30 o 
   4  10  12     1046.93      767.93    159.96 o 
   5  10  12      191.69      277.10    142.67 o 
   6  10  12      951.83     1171.41    181.99 o 
   7  10  12      111.83       96.27    205.99 o 
 -10  11  12      248.92      -25.92    245.37 o 
  -9  11  12       32.03      124.91    149.23 o 
  -8  11  12     5074.16     5435.16    263.57 o 
  -7  11  12     6929.54     6675.90    346.72 o 
  -6  11  12      604.20      440.86    171.30 o 
  -5  11  12     3956.63     4307.22    290.96 o 
  -4  11  12      278.82      229.67    253.02 o 
  -3  11  12     8463.40     9253.13    382.73 o 
  -2  11  12       85.93       57.69     98.15 o 
  -1  11  12       91.14      -10.39     96.23 o 
   0  11  12      626.93      464.33    119.18 o 
   1  11  12     7443.46     7673.97    465.80 o 
   2  11  12     3921.72     4415.21    246.65 o 
   3  11  12     1308.16     1297.68    182.15 o 
   4  11  12      956.98      776.16    181.16 o 
   5  11  12     1965.19     2075.77    213.00 o 
   6  11  12     6302.64     6359.66    301.12 o 
   7  11  12     1482.03     1804.57    252.65 o 
  -9  12  12     2414.20     2669.17    253.08 o 
  -8  12  12        2.30      -86.28    158.22 o 
  -7  12  12     6741.15     7243.31    373.28 o 
  -6  12  12     3380.94     3102.88    275.88 o 
  -5  12  12     2254.70     2209.77    249.80 o 
  -4  12  12     7407.40     7331.64    367.18 o 
  -3  12  12     8210.96     8028.85    376.40 o 
  -2  12  12     5046.52     5330.96    229.11 o 
  -1  12  12     1566.49     1333.18    173.95 o 
   0  12  12     2608.07     2142.29    174.88 o 
   1  12  12      160.74       -5.07    138.25 o 
   2  12  12     5814.15     5604.13    269.86 o 
   3  12  12       15.55     -108.14    128.23 o 
   4  12  12     1641.12     1689.67    213.13 o 
   5  12  12      556.56      608.31    312.83 o 
   6  12  12      555.95      727.76    189.08 o 
  -9  13  12     3181.54     3553.80    288.45 o 
  -8  13  12      981.51      763.55    294.41 o 
  -7  13  12      367.24      409.48    272.07 o 
  -6  13  12    13411.87    14255.31    488.50 o 
  -5  13  12      510.86      409.45    191.37 o 
  -4  13  12     1464.89      877.09    414.05 o 
  -3  13  12      110.11     -147.17    147.94 o 
  -2  13  12       33.14      118.88    118.03 o 
  -1  13  12      532.30      355.33    158.30 o 
   0  13  12     6071.96     5715.19    247.82 o 
   1  13  12     1124.77      759.33    385.22 o 
   2  13  12        4.43     -112.45    129.81 o 
   3  13  12        2.67       15.44    141.50 o 
   4  13  12       12.10       19.48    155.75 o 
   5  13  12        9.75     -181.16    181.16 o 
   6  13  12      808.98      336.08    308.64 o 
  -8  14  12      591.59      423.37    531.55 o 
  -7  14  12     1213.93     1373.21    229.97 o 
  -6  14  12      104.66       -6.08    165.48 o 
  -5  14  12     4525.46     4825.09    336.60 o 
  -4  14  12      636.44      429.47    194.28 o 
  -3  14  12     2237.98     2215.79    252.93 o 
  -2  14  12      132.81      -26.18    115.18 o 
  -1  14  12      428.32      324.71    142.79 o 
   0  14  12      875.08      727.81    160.37 o 
   1  14  12     1495.91     1352.59    220.84 o 
   2  14  12     1756.97     1831.62    212.86 o 
   3  14  12     7071.35     7368.99    327.22 o 
   4  14  12     5115.14     5879.40    314.97 o 
   5  14  12     3493.65     3605.17    496.24 o 
  -7  15  12     1696.82     1601.79    349.41 o 
  -6  15  12        4.26      168.52    209.24 o 
  -5  15  12     8803.79     9404.81    466.84 o 
  -4  15  12      258.74      201.19    182.00 o 
  -3  15  12     1800.68     1454.02    248.76 o 
  -2  15  12      611.82      387.65    142.93 o 
  -1  15  12     3538.44     3246.41    224.14 o 
   0  15  12     4023.54     4500.01    473.50 o 
   1  15  12       33.23     -141.36    141.36 o 
   2  15  12     1552.81     1910.40    220.59 o 
   3  15  12     1197.84     1681.38    226.63 o 
   4  15  12      445.82     1128.74    214.75 o 
  -6  16  12      426.02      396.37    204.77 o 
  -5  16  12     2607.09     2697.91    294.59 o 
  -4  16  12      540.88      613.44    243.20 o 
  -3  16  12     1573.22     1777.05    269.82 o 
  -2  16  12      126.65      -80.90    127.29 o 
  -1  16  12      704.54      583.80    159.75 o 
   0  16  12      388.73      281.88    176.88 o 
   1  16  12     1583.28     1377.80    218.93 o 
   2  16  12     1714.43     1936.63    235.61 o 
   3  16  12     9280.31     9837.79    420.74 o 
  -4  17  12     1571.19     1372.64    399.51 o 
  -3  17  12      845.77      827.70    313.10 o 
  -2  17  12      200.49     -154.85    216.55 o 
  -1  17  12      458.94      132.04    145.77 o 
   0  17  12     1540.00     1832.54    249.36 o 
   1  17  12     1424.59     1578.90    231.48 o 
 -11   0  13     2404.30     2249.65    356.65 o 
  -9   0  13    25464.48    25580.90    659.88 o 
  -7   0  13     6908.87     6709.31    327.75 o 
  -5   0  13    10275.84    10673.70    375.57 o 
  -3   0  13     3829.92     3446.84    225.77 o 
  -1   0  13     7705.00     7235.67    689.30 o 
   1   0  13      559.50      504.11    145.50 o 
   3   0  13      864.02      795.65    179.25 o 
   5   0  13      552.09      356.65    260.63 o 
   7   0  13     4531.19     4567.90    473.25 o 
 -12   1  13     1385.34     1351.53    199.02 o 
 -11   1  13      545.36      286.13    139.01 o 
 -10   1  13       41.48       94.83    129.09 o 
  -9   1  13       87.31      357.63    128.36 o 
  -8   1  13      577.29      986.66    135.35 o 
  -7   1  13     3667.48     3667.93    188.43 o 
  -6   1  13      141.19       66.11     76.86 o 
  -5   1  13       20.96       59.12     71.91 o 
  -4   1  13      792.20      687.31     99.04 o 
  -3   1  13      706.12      589.40     94.26 o 
  -2   1  13      300.73      303.73     83.06 o 
  -1   1  13    10386.43    10464.89    377.77 o 
   0   1  13    17994.60    17873.19    331.10 o 
   1   1  13    12071.51    11936.53    276.66 o 
   2   1  13     1246.85     1361.11    131.30 o 
   3   1  13      869.07     1068.02    133.41 o 
   4   1  13     4541.40     4346.93    251.71 o 
   5   1  13      978.05     1368.87    244.88 o 
   6   1  13       93.73      166.58    202.33 o 
   7   1  13     1230.90      869.88    240.03 o 
   8   1  13      162.26      -29.32    193.81 o 
 -12   2  13     7722.40     8381.77    370.02 o 
 -11   2  13       40.92     -120.11    120.11 o 
 -10   2  13      812.38      621.89    149.34 o 
  -9   2  13      228.60      340.47    132.94 o 
  -8   2  13     8764.71     8338.04    275.28 o 
  -7   2  13      144.77       21.53     86.40 o 
  -6   2  13     1124.27      964.96    114.49 o 
  -5   2  13     3337.50     2964.65    159.69 o 
  -4   2  13     1277.47     1393.00    119.10 o 
  -3   2  13     2193.85     2080.34    136.21 o 
  -2   2  13     4650.32     5378.19    282.68 o 
  -1   2  13    36048.54    35122.54    576.90 o 
   0   2  13     6382.33     6487.86    191.59 o 
   1   2  13     1205.43     1341.12    180.24 o 
   2   2  13      748.64      729.12    116.22 o 
   3   2  13    12155.88    12287.92    300.99 o 
   4   2  13     3224.91     3821.25    244.24 o 
   5   2  13     1947.21     2252.06    273.98 o 
   6   2  13        5.89      116.60    179.44 o 
   7   2  13       37.54      -47.66    188.96 o 
   8   2  13        0.16     -192.04    192.04 o 
 -12   3  13     1284.72     1526.54    325.63 o 
 -11   3  13      293.81      115.60    140.41 o 
 -10   3  13     1031.95      750.46    226.87 o 
  -9   3  13       18.22     -107.57    107.57 o 
  -8   3  13      187.57       94.67    106.40 o 
  -7   3  13      214.35       38.81     94.40 o 
  -6   3  13       35.60      -74.62     74.62 o 
  -5   3  13     4616.38     4137.30    181.57 o 
  -4   3  13     3433.94     3004.58    155.38 o 
  -3   3  13     3097.73     2994.10    197.83 o 
  -2   3  13     1408.46     1411.22    149.05 o 
  -1   3  13        0.48      206.15    112.52 o 
   0   3  13     3625.53     3756.99    177.80 o 
   1   3  13     7829.52     7901.40    245.56 o 
   2   3  13    11380.81    10865.34    276.48 o 
   3   3  13     6090.15     6734.04    242.90 o 
   4   3  13     4044.87     4512.38    267.87 o 
   5   3  13     3591.42     4051.59    258.13 o 
   6   3  13     3006.15     2938.20    317.41 o 
   7   3  13        0.95     -169.74    169.74 o 
   8   3  13      133.66     -186.67    186.67 o 
 -12   4  13       13.02     -184.42    184.42 o 
 -11   4  13      737.41      373.66    147.24 o 
 -10   4  13        8.50     -163.34    163.34 o 
  -9   4  13     1229.45     1193.75    214.92 o 
  -8   4  13        0.67      -99.54     99.54 o 
  -7   4  13     4733.37     4690.24    219.70 o 
  -6   4  13     1184.69     1035.60    123.45 o 
  -5   4  13       58.21      -10.16     86.13 o 
  -4   4  13     1833.72     1979.41    136.03 o 
  -3   4  13      559.18      946.50    260.63 o 
  -2   4  13    28759.97    28531.21    520.46 o 
  -1   4  13     7164.40     7180.73    231.77 o 
   0   4  13    14955.49    15252.69    402.23 o 
   1   4  13      322.95      505.85    102.32 o 
   2   4  13    11157.73    11313.07    289.02 o 
   3   4  13      183.25      555.28    153.69 o 
   4   4  13    10659.15    10560.62    357.65 o 
   5   4  13     3204.17     2930.62    240.08 o 
   6   4  13      561.64      246.91    218.24 o 
   7   4  13      176.29      106.31    208.54 o 
   8   4  13       75.26     -196.37    196.37 o 
 -11   5  13     2833.18     3043.33    274.37 o 
 -10   5  13     3329.31     3640.62    231.36 o 
  -9   5  13      215.39      393.76    139.59 o 
  -8   5  13     2425.63     2454.91    188.39 o 
  -7   5  13     9545.52     9709.32    322.03 o 
  -6   5  13     2050.28     2345.50    162.50 o 
  -5   5  13      955.98      846.06    107.02 o 
  -4   5  13      110.52       52.52     97.62 o 
  -3   5  13     8263.63     8457.44    302.27 o 
  -2   5  13    12417.83    13148.01    364.39 o 
  -1   5  13     7758.26     8032.29    211.64 o 
   0   5  13     1922.26     2203.49    133.31 o 
   1   5  13     4081.78     4081.22    281.07 o 
   2   5  13      362.71      303.12    112.25 o 
   3   5  13     5969.12     6140.90    631.00 o 
   4   5  13     2914.74     3514.16    256.58 o 
   5   5  13      233.22      142.71    147.21 o 
   6   5  13      103.62     -166.98    260.63 o 
   7   5  13     1658.29     1275.87    276.44 o 
   8   5  13      501.36      155.98    215.45 o 
 -11   6  13      442.27      426.22    184.23 o 
 -10   6  13     6372.13     6487.45    280.46 o 
  -9   6  13      761.86      775.70    147.51 o 
  -8   6  13    16530.67    16187.02    381.86 o 
  -7   6  13      398.32      419.68    126.84 o 
  -6   6  13    14190.40    14925.39    378.04 o 
  -5   6  13       39.57     -106.37    106.37 o 
  -4   6  13        1.78      -39.64     93.68 o 
  -3   6  13      384.81      435.11    119.81 o 
  -2   6  13      144.20      231.00    154.10 o 
  -1   6  13     5529.64     5927.36    193.29 o 
   0   6  13     3950.95     3909.82    169.48 o 
   1   6  13      905.17      855.34    108.14 o 
   2   6  13        5.36      -84.43     84.43 o 
   3   6  13     8683.38     8490.16    332.74 o 
   4   6  13      954.77      726.31    312.07 o 
   5   6  13        4.36     -158.07    158.07 o 
   6   6  13     2877.11     3234.94    259.65 o 
   7   6  13        0.14     -143.22    182.58 o 
   8   6  13      147.43     -181.82    181.82 o 
 -11   7  13     5371.76     5951.31    333.15 o 
 -10   7  13     3320.67     3835.95    240.62 o 
  -9   7  13      931.38      848.09    146.39 o 
  -8   7  13     1487.38     1984.04    178.75 o 
  -7   7  13    15556.08    15264.10    366.58 o 
  -6   7  13     5059.16     5267.09    233.79 o 
  -5   7  13     1466.64     1144.26    179.92 o 
  -4   7  13       48.01       19.05    129.87 o 
  -3   7  13      868.26     1041.40    181.07 o 
  -2   7  13     4937.45     4776.41    256.07 o 
  -1   7  13     1984.00     2138.57    137.06 o 
   0   7  13     1009.65      951.42    110.91 o 
   1   7  13        1.04      -47.68     79.08 o 
   2   7  13      197.18      108.24    116.38 o 
   3   7  13     2615.88     2582.83    196.56 o 
   4   7  13      161.23      -33.11    134.04 o 
   5   7  13     3708.62     4096.06    425.24 o 
   6   7  13       18.08       91.51    173.02 o 
   7   7  13     1494.72     1704.02    288.29 o 
 -11   8  13     1053.57      858.81    202.02 o 
 -10   8  13      702.55      680.00    194.23 o 
  -9   8  13     7848.66     8197.17    303.60 o 
  -8   8  13     1211.48      913.12    149.11 o 
  -7   8  13     6784.74     6887.50    271.49 o 
  -6   8  13      212.26      145.90    148.98 o 
  -5   8  13      419.11      330.43    152.66 o 
  -4   8  13     8448.95     8251.42    338.83 o 
  -3   8  13      195.67      264.36    143.66 o 
  -2   8  13     8704.23     9466.86    534.98 o 
  -1   8  13      312.42      296.50     98.07 o 
   0   8  13      939.48      772.91    122.26 o 
   1   8  13        2.59       21.81     95.99 o 
   2   8  13     3088.14     2826.53    205.70 o 
   3   8  13      974.70      656.44    149.10 o 
   4   8  13      606.01      478.70    144.02 o 
   5   8  13     1486.60     1959.90    226.65 o 
   6   8  13     1643.77     2207.17    302.85 o 
   7   8  13        4.49      219.48    301.78 o 
 -10   9  13     3688.45     3446.42    278.62 o 
  -9   9  13      408.89      211.11    127.48 o 
  -8   9  13     2969.32     2876.55    201.71 o 
  -7   9  13      434.86      559.42    176.16 o 
  -6   9  13     3332.60     3187.45    272.77 o 
  -5   9  13      145.52     -126.74    135.56 o 
  -4   9  13     3991.03     4145.83    284.93 o 
  -3   9  13     1744.12     1941.75    220.42 o 
  -2   9  13      337.52      195.82    150.30 o 
  -1   9  13      484.51      332.95    101.31 o 
   0   9  13     1418.04     1371.72    138.50 o 
   1   9  13    13529.84    12958.71    337.55 o 
   2   9  13     4237.39     4105.96    233.35 o 
   3   9  13      841.31      615.54    151.98 o 
   4   9  13     1093.83     1193.07    184.13 o 
   5   9  13        3.82       87.02    138.04 o 
   6   9  13    11820.54    12068.16    427.32 o 
   7   9  13      157.91      354.66    222.37 o 
 -10  10  13      782.05      771.47    184.88 o 
  -9  10  13     1051.45      852.72    160.07 o 
  -8  10  13      299.76      142.45    126.24 o 
  -7  10  13       45.34       56.41    149.11 o 
  -6  10  13       43.04      -84.35    139.24 o 
  -5  10  13     4041.44     4160.18    289.59 o 
  -4  10  13      108.21      183.78    166.28 o 
  -3  10  13    25964.17    26097.05    589.60 o 
  -2  10  13       67.72       -3.09    145.83 o 
  -1  10  13     1053.22     1144.91    146.14 o 
   0  10  13     1428.50     1418.49    146.98 o 
   1  10  13      869.32     1247.35    187.87 o 
   2  10  13     2917.75     3343.36    248.48 o 
   3  10  13      486.48      277.30    143.25 o 
   4  10  13      297.05       24.93    132.61 o 
   5  10  13     4017.77     4188.28    413.81 o 
   6  10  13        0.11       93.26    245.07 o 
  -9  11  13      391.54      288.07    167.02 o 
  -8  11  13       23.58        0.99    148.25 o 
  -7  11  13     1122.32      695.95    193.19 o 
  -6  11  13     1198.14     1357.21    216.13 o 
  -5  11  13     4751.51     4858.06    414.97 o 
  -4  11  13      995.57     1164.33    246.11 o 
  -3  11  13     6315.74     6621.80    351.39 o 
  -2  11  13     8424.00     8602.42    376.11 o 
  -1  11  13        0.20      -49.09     97.10 o 
   0  11  13     4906.72     5392.80    230.85 o 
   1  11  13       42.54      -39.66    138.93 o 
   2  11  13     8631.92     8335.98    308.62 o 
   3  11  13        8.81     -122.87    122.87 o 
   4  11  13     1825.34     1810.18    230.66 o 
   5  11  13     3429.67     3989.53    378.17 o 
   6  11  13       47.39       83.50    157.59 o 
  -9  12  13        0.59      -17.52    240.44 o 
  -8  12  13       34.57     -132.36    178.31 o 
  -7  12  13     1846.23     1733.44    246.06 o 
  -6  12  13      951.65     1143.97    215.81 o 
  -5  12  13     4015.20     4404.08    310.89 o 
  -4  12  13    15248.77    15269.07    551.64 o 
  -3  12  13      134.52       79.89    171.21 o 
  -2  12  13     3304.23     3203.16    278.72 o 
  -1  12  13     2366.21     2396.09    180.86 o 
   0  12  13      368.42      -38.25    171.76 o 
   1  12  13     1498.59     1276.36    203.64 o 
   2  12  13     3386.12     3639.56    242.25 o 
   3  12  13       74.98     -128.05    128.05 o 
   4  12  13      203.01      -58.29    168.29 o 
   5  12  13     2691.98     2784.66    261.36 o 
  -8  13  13      390.87      284.66    252.71 o 
  -7  13  13      809.26      637.09    200.79 o 
  -6  13  13     2877.72     2721.33    278.14 o 
  -5  13  13     2026.60     2716.89    342.92 o 
  -4  13  13     1190.86     1181.37    276.05 o 
  -3  13  13     3820.19     4249.80    319.48 o 
  -2  13  13      162.22      -32.25    170.06 o 
  -1  13  13     4318.34     4336.51    230.40 o 
   0  13  13       18.82      -32.95    123.75 o 
   1  13  13      337.86      152.04    166.67 o 
   2  13  13       13.78     -131.83    131.83 o 
   3  13  13     5293.21     5138.75    288.24 o 
   4  13  13      631.95      860.86    194.98 o 
   5  13  13     2125.76     2256.51    445.82 o 
  -7  14  13       20.78     -207.50    207.50 o 
  -6  14  13     3119.88     3569.45    322.94 o 
  -5  14  13      182.47      564.98    196.37 o 
  -4  14  13      448.88      -74.70    174.63 o 
  -3  14  13      738.38      666.34    207.51 o 
  -2  14  13     2018.15     1794.34    258.89 o 
  -1  14  13      189.00      440.75    141.57 o 
   0  14  13     2080.39     1823.88    198.50 o 
   1  14  13        1.72     -129.54    129.54 o 
   2  14  13      286.05      293.42    171.65 o 
   3  14  13        9.86       30.58    210.86 o 
   4  14  13     3917.12     3869.21    321.26 o 
  -6  15  13     1965.34     2087.94    272.79 o 
  -5  15  13       10.33       22.69    180.01 o 
  -4  15  13     1688.55     1398.69    312.12 o 
  -3  15  13       72.66       68.38    176.26 o 
  -2  15  13     3378.30     3510.97    320.57 o 
  -1  15  13       79.83       61.76    138.62 o 
   0  15  13     1684.53     1663.90    233.61 o 
   1  15  13      117.71     -137.71    154.69 o 
   2  15  13     4553.89     5090.49    301.80 o 
   3  15  13     1030.90     1488.34    390.95 o 
  -4  16  13     1496.54     1796.19    507.43 o 
  -3  16  13     1017.63     1088.69    293.79 o 
  -2  16  13       46.63     -229.02    327.19 o 
  -1  16  13      126.36       71.74    140.06 o 
   0  16  13      119.20     -163.08    163.08 o 
   1  16  13       52.11     -148.84    148.84 o 
 -10   0  14    12475.09    12517.69    504.10 o 
  -8   0  14    41877.53    41795.13    849.74 o 
  -6   0  14     2843.94     2829.72    250.38 o 
  -4   0  14    23287.25    22726.14    545.18 o 
  -2   0  14      892.54      980.79    274.35 o 
   0   0  14     1458.14     1479.28    185.54 o 
   2   0  14      674.76      636.63    168.91 o 
   4   0  14      361.02      102.88    301.78 o 
   6   0  14     1114.00     1145.40    342.94 o 
   8   0  14       32.46     -219.48    274.35 o 
 -11   1  14      435.73      173.54    146.04 o 
 -10   1  14     6667.58     6883.90    282.98 o 
  -9   1  14     6833.34     7549.84    285.36 o 
  -8   1  14     3897.67     4860.99    235.59 o 
  -7   1  14      490.72      348.95    112.88 o 
  -6   1  14      424.78      420.81    103.09 o 
  -5   1  14     1049.19     1106.88    128.70 o 
  -4   1  14     6583.46     6856.95    229.45 o 
  -3   1  14       52.03      -30.58    100.83 o 
  -2   1  14     2682.64     2712.88    230.43 o 
  -1   1  14      223.38       81.90    123.46 o 
   0   1  14      536.92      490.52    103.49 o 
   1   1  14     1956.89     1847.28    147.16 o 
   2   1  14      416.12      490.70    136.62 o 
   3   1  14      741.16      735.87    137.72 o 
   4   1  14     3001.60     2918.85    242.26 o 
   5   1  14     3729.29     3006.80    324.83 o 
   6   1  14      297.01       24.94    186.29 o 
   7   1  14      216.04        1.74    212.62 o 
   8   1  14      250.84      355.51    232.64 o 
 -11   2  14       37.45     -114.00    114.00 o 
 -10   2  14       69.68      116.98    132.18 o 
  -9   2  14    19785.22    20300.53    430.10 o 
  -8   2  14      373.53      262.77    120.43 o 
  -7   2  14     6882.23     6417.74    245.01 o 
  -6   2  14       79.85      -86.97     86.97 o 
  -5   2  14    10179.00    10133.50    274.27 o 
  -4   2  14       23.93       16.23     90.09 o 
  -3   2  14        3.36      -95.36     95.36 o 
  -2   2  14     9474.34     9677.59    313.87 o 
  -1   2  14     7954.12     8711.23    395.06 o 
   0   2  14      108.43       21.39     83.01 o 
   1   2  14      397.71      351.93    104.22 o 
   2   2  14    15169.18    15335.55    342.53 o 
   3   2  14     3929.35     4286.80    225.23 o 
   4   2  14    22524.26    21631.29    492.20 o 
   5   2  14      593.71      603.57    235.18 o 
   6   2  14      670.83      452.83    215.78 o 
   7   2  14     1123.22      767.97    248.88 o 
   8   2  14      520.50      524.62    242.35 o 
 -11   3  14        3.13     -112.95    112.95 o 
 -10   3  14      838.25      480.96    146.18 o 
  -9   3  14     1657.25     1715.73    188.80 o 
  -8   3  14       23.63     -101.96    101.96 o 
  -7   3  14     2752.28     2471.51    181.16 o 
  -6   3  14     2511.64     2140.12    163.17 o 
  -5   3  14      780.65      742.92    112.12 o 
  -4   3  14       59.43      -43.69    101.82 o 
  -3   3  14     2383.40     2939.93    205.57 o 
  -2   3  14    22482.14    21594.05    459.12 o 
  -1   3  14     1924.95     1954.55    175.34 o 
   0   3  14     1092.63     1171.53    127.18 o 
   1   3  14     1037.02     1312.06    138.61 o 
   2   3  14     4455.58     5099.34    226.55 o 
   3   3  14      546.83      803.52    177.44 o 
   4   3  14     4068.99     5167.22    288.85 o 
   5   3  14     1336.40     1089.58    254.30 o 
   6   3  14      438.57      517.04    220.63 o 
   7   3  14      369.34      -15.15    207.87 o 
 -11   4  14      244.06      -42.04    139.27 o 
 -10   4  14      586.21      218.21    139.05 o 
  -9   4  14      139.97     -106.24    106.24 o 
  -8   4  14      167.70       -1.47    118.19 o 
  -7   4  14       96.09      -98.94     98.94 o 
  -6   4  14        1.48      -84.53     84.53 o 
  -5   4  14        1.56      -79.19     97.43 o 
  -4   4  14     4436.64     4281.59    242.18 o 
  -3   4  14     1462.50     1841.21    177.53 o 
  -2   4  14    14086.35    15395.50    400.12 o 
  -1   4  14    10769.10    10763.55    339.09 o 
   0   4  14     1737.97     1863.45    153.42 o 
   1   4  14     6608.28     7037.51    337.58 o 
   2   4  14     1735.27     2328.29    333.62 o 
   3   4  14    31145.26    31749.65    589.55 o 
   4   4  14     2205.60     2792.37    289.17 o 
   5   4  14     4654.39     4384.16    277.06 o 
   6   4  14      203.81       -6.41    186.67 o 
   7   4  14      684.66      580.44    254.30 o 
 -11   5  14       72.85      109.68    142.05 o 
 -10   5  14     2374.93     2341.91    202.24 o 
  -9   5  14        1.93     -101.44    101.44 o 
  -8   5  14     1587.63     1881.27    178.37 o 
  -7   5  14    12275.44    12162.02    553.25 o 
  -6   5  14     5882.62     5770.60    231.89 o 
  -5   5  14     1358.70     1241.68    169.38 o 
  -4   5  14     1471.10     1338.80    164.24 o 
  -3   5  14     1689.51     2102.48    191.30 o 
  -2   5  14     1382.67     1563.94    171.48 o 
  -1   5  14    13396.55    12755.95    367.33 o 
   0   5  14       10.67      -82.20     82.20 o 
   1   5  14     2876.19     2865.50    178.07 o 
   2   5  14     3413.49     3296.54    207.02 o 
   3   5  14       59.91      226.57    163.80 o 
   4   5  14       11.27       20.08    154.53 o 
   5   5  14     1067.67     1157.99    200.53 o 
   6   5  14     1405.12      886.17    249.73 o 
   7   5  14      151.28     -160.98    206.08 o 
 -11   6  14     2645.52     2398.73    261.85 o 
 -10   6  14      610.18      500.24    197.99 o 
  -9   6  14     3756.25     4191.20    238.64 o 
  -8   6  14     1627.92     1778.10    178.58 o 
  -7   6  14      176.33      184.29    122.43 o 
  -6   6  14        2.29      174.73    147.86 o 
  -5   6  14     5618.56     5429.60    282.23 o 
  -4   6  14     1306.74     1432.64    176.56 o 
  -3   6  14    28019.28    28470.38    564.81 o 
  -2   6  14     4108.86     4465.38    413.94 o 
  -1   6  14     8565.20     8835.22    323.09 o 
   0   6  14      591.33      553.11    110.18 o 
   1   6  14       57.12      -31.68     79.86 o 
   2   6  14     3928.70     4010.80    326.69 o 
   3   6  14     2596.52     2914.94    312.79 o 
   4   6  14     1137.13      977.56    262.75 o 
   5   6  14       39.92       95.90    147.21 o 
   6   6  14     3164.70     3210.15    346.74 o 
   7   6  14      135.10     -131.85    206.08 o 
 -10   7  14     1940.15     2213.10    209.69 o 
  -9   7  14      822.25      912.76    155.91 o 
  -8   7  14     2637.21     2864.94    203.25 o 
  -7   7  14     7856.98     8073.11    355.04 o 
  -6   7  14    14530.80    13532.20    426.72 o 
  -5   7  14      751.16      573.20    181.82 o 
  -4   7  14     4333.74     4074.59    308.08 o 
  -3   7  14     4116.16     4968.60    272.09 o 
  -2   7  14      871.12     1003.10    156.21 o 
  -1   7  14     2355.91     2371.78    208.23 o 
   0   7  14      645.24      503.80    104.18 o 
   1   7  14      186.57       77.50     92.36 o 
   2   7  14      231.02       47.00    116.94 o 
   3   7  14       76.49     -127.83    127.83 o 
   4   7  14       38.11     -171.71    171.71 o 
   5   7  14        0.57      132.43    318.93 o 
   6   7  14     1055.50     1233.87    271.43 o 
   7   7  14       84.24      -97.60    220.31 o 
 -10   8  14     3085.75     3247.92    235.66 o 
  -9   8  14       49.57      124.04    121.99 o 
  -8   8  14      266.42       39.52    111.87 o 
  -7   8  14      295.59      165.52    157.55 o 
  -6   8  14      216.36      187.64    172.40 o 
  -5   8  14     1595.24     1331.78    220.14 o 
  -4   8  14     3275.26     3562.50    350.14 o 
  -3   8  14      645.97     1425.72    274.35 o 
  -2   8  14     3578.74     3889.05    555.55 o 
  -1   8  14     1614.12     1406.38    308.64 o 
   0   8  14      453.91      346.99    110.71 o 
   1   8  14     3573.85     3348.54    264.88 o 
   2   8  14       25.88     -124.35    124.35 o 
   3   8  14     1311.63     1175.93    166.89 o 
   4   8  14       28.17       22.69    134.69 o 
   5   8  14     9269.29    10190.28    489.55 o 
   6   8  14       14.98      593.92    231.43 o 
 -10   9  14      185.65      328.82    168.62 o 
  -9   9  14     1001.63     1076.99    170.16 o 
  -8   9  14      936.83      797.40    195.89 o 
  -7   9  14     4928.93     4537.86    302.34 o 
  -6   9  14     1367.58     1173.58    214.03 o 
  -5   9  14      654.67      542.83    181.08 o 
  -4   9  14      461.78      381.39    169.58 o 
  -3   9  14    15900.60    15550.21    465.14 o 
  -2   9  14       35.69       24.24    144.05 o 
  -1   9  14       15.93     -128.34    128.34 o 
   0   9  14     2377.42     2618.01    171.06 o 
   1   9  14     1506.80     1503.13    194.92 o 
   2   9  14     6205.73     5729.95    312.83 o 
   3   9  14      269.21       42.82    131.87 o 
   4   9  14      293.26      376.68    228.07 o 
   5   9  14     3673.79     4451.33    438.11 o 
   6   9  14      291.82      849.47    315.50 o 
  -9  10  14        0.63     -117.03    150.48 o 
  -8  10  14      279.80     -140.71    146.06 o 
  -7  10  14      462.38      234.13    162.65 o 
  -6  10  14      950.35      882.23    342.12 o 
  -5  10  14      206.30       62.44    195.44 o 
  -4  10  14      731.00      609.28    197.10 o 
  -3  10  14       19.36     -146.78    146.78 o 
  -2  10  14     2561.97     2623.82    253.72 o 
  -1  10  14      644.95      543.25    167.88 o 
   0  10  14     7231.79     7023.47    249.01 o 
   1  10  14      165.93      323.72    297.14 o 
   2  10  14     2247.06     2358.56    207.31 o 
   3  10  14      447.22      246.88    144.91 o 
   4  10  14     3666.93     4078.24    413.81 o 
   5  10  14      310.46      517.35    189.34 o 
  -9  11  14      707.99      -31.83    294.92 o 
  -8  11  14       23.38     -142.48    142.48 o 
  -7  11  14      325.99      255.16    171.17 o 
  -6  11  14      880.64      829.17    360.68 o 
  -5  11  14       68.88      162.51    154.12 o 
  -4  11  14     9622.57     9335.53    397.85 o 
  -3  11  14      586.39      380.20    176.10 o 
  -2  11  14      842.66     1166.04    208.46 o 
  -1  11  14      875.87     1103.59    203.29 o 
   0  11  14     3707.63     3586.45    207.51 o 
   1  11  14     6079.73     6578.61    498.18 o 
   2  11  14      681.82      816.54    165.64 o 
   3  11  14      655.88      415.26    161.61 o 
   4  11  14      422.67      174.88    197.00 o 
   5  11  14     3052.08     3069.91    290.23 o 
  -8  12  14      307.03       81.65    171.17 o 
  -7  12  14      725.35      467.31    191.70 o 
  -6  12  14      630.75      618.51    197.51 o 
  -5  12  14     1270.72      869.74    211.05 o 
  -4  12  14       20.37     -150.71    150.71 o 
  -3  12  14      141.69     -142.78    162.07 o 
  -2  12  14     1419.05     1439.13    225.71 o 
  -1  12  14     2004.88     2155.81    503.28 o 
   0  12  14      419.71      281.73    134.54 o 
   1  12  14     4594.33     5146.40    310.01 o 
   2  12  14      350.81      304.25    153.44 o 
   3  12  14      190.67     -136.66    136.66 o 
   4  12  14     1153.73      746.37    189.91 o 
  -7  13  14     1141.80      981.94    226.27 o 
  -6  13  14       17.35      111.91    173.58 o 
  -5  13  14     3370.18     3784.19    309.23 o 
  -4  13  14      143.08      -35.03    239.09 o 
  -3  13  14       87.27       96.16    171.30 o 
  -2  13  14     4841.47     5404.34    340.39 o 
  -1  13  14      921.17     1242.26    302.11 o 
   0  13  14      157.64      205.04    138.36 o 
   1  13  14     1401.16     1568.39    231.19 o 
   2  13  14     1246.84     1096.63    198.98 o 
   3  13  14        1.89      -36.56    149.78 o 
  -6  14  14     2456.61     1884.25    270.82 o 
  -5  14  14     2989.89     3285.05    444.51 o 
  -4  14  14     2644.94     2944.23    298.80 o 
  -3  14  14      448.12      511.59    200.80 o 
  -2  14  14       38.26        6.59    211.84 o 
  -1  14  14     3128.91     3915.95    771.60 o 
   0  14  14     1554.36     1336.01    225.64 o 
   1  14  14      160.78       50.81    148.72 o 
   2  14  14      113.65       66.61    157.31 o 
  -4  15  14      587.69      622.90    223.76 o 
  -3  15  14      750.12     1163.03    261.20 o 
  -2  15  14      616.79      540.30    347.93 o 
  -1  15  14     6682.80     7274.93    685.87 o 
   0  15  14      186.41      326.68    223.69 o 
   1  15  14      376.08      112.74    164.11 o 
 -11   0  15      201.73       63.87    264.06 o 
  -9   0  15     5493.88     6305.17    383.93 o 
  -7   0  15      447.87      260.92    166.06 o 
  -5   0  15    44822.27    44131.65    833.86 o 
  -3   0  15    20653.09    19650.18    850.48 o 
  -1   0  15      264.87       13.72    185.18 o 
   1   0  15       44.29     -123.60    123.60 o 
   3   0  15        3.79      -47.80    171.47 o 
   5   0  15      705.60       75.45    301.78 o 
   7   0  15      509.55      541.84    342.94 o 
 -11   1  15        1.25       16.37    134.40 o 
 -10   1  15     2041.40     2100.86    194.10 o 
  -9   1  15     4510.56     4711.38    244.57 o 
  -8   1  15     2169.70     2222.10    185.66 o 
  -7   1  15       13.74      -90.58     90.58 o 
  -6   1  15     4954.94     4731.44    221.93 o 
  -5   1  15     5997.17     6576.85    251.59 o 
  -4   1  15     3254.95     3802.79    320.98 o 
  -3   1  15     1256.94     1336.01    166.20 o 
  -2   1  15     1335.92     1325.29    210.93 o 
  -1   1  15     1580.99     1629.12    301.78 o 
   0   1  15       29.69        6.42     83.58 o 
   1   1  15      655.91      428.81    118.21 o 
   2   1  15      632.96      263.45    124.90 o 
   3   1  15     1454.88     1454.95    168.95 o 
   4   1  15      522.34      464.60    222.46 o 
   5   1  15     3402.96     3891.42    346.74 o 
   6   1  15      727.28      648.04    239.74 o 
   7   1  15       28.76      -69.00    201.22 o 
 -11   2  15      484.22      416.24    154.81 o 
 -10   2  15      179.98      -15.01    221.78 o 
  -9   2  15       53.13        9.95    118.65 o 
  -8   2  15     2508.76     2315.41    184.90 o 
  -7   2  15      491.10      215.71    111.82 o 
  -6   2  15     5182.19     5562.29    233.78 o 
  -5   2  15      204.82      460.57    162.65 o 
  -4   2  15    24361.79    24593.21    749.61 o 
  -3   2  15       23.67       46.17    106.82 o 
  -2   2  15       39.41       44.91    126.81 o 
  -1   2  15      800.45      805.81    175.78 o 
   0   2  15       14.41      -80.81     80.81 o 
   1   2  15     3638.90     3742.94    203.95 o 
   2   2  15     1780.82     1841.89    175.33 o 
   3   2  15    11467.06    11810.08    459.26 o 
   4   2  15        4.48       76.47    147.29 o 
   5   2  15      593.14      144.03    222.46 o 
   6   2  15     1392.91      591.78    249.45 o 
   7   2  15     4704.97     4576.24    399.91 o 
 -11   3  15     1537.14     1377.93    192.72 o 
 -10   3  15     1131.70      978.46    170.41 o 
  -9   3  15       58.03     -116.33    116.33 o 
  -8   3  15       49.53     -100.31    100.31 o 
  -7   3  15      549.16      344.83    123.07 o 
  -6   3  15        7.05      -89.10     89.10 o 
  -5   3  15     3811.67     4063.37    255.37 o 
  -4   3  15      363.40      275.93    175.84 o 
  -3   3  15       30.14     -128.44    128.44 o 
  -2   3  15     1366.68     1418.91    170.52 o 
  -1   3  15     1324.47     1219.59    203.69 o 
   0   3  15     2020.14     2216.60    162.84 o 
   1   3  15     6777.87     7347.36    295.50 o 
   2   3  15     2060.05     2631.40    196.99 o 
   3   3  15     5009.13     5567.06    302.04 o 
   4   3  15     5348.25     5536.63    302.25 o 
   5   3  15     2656.45     2895.99    473.25 o 
   6   3  15     2430.45     2007.73    312.79 o 
   7   3  15        1.59     -109.20    215.45 o 
 -10   4  15       95.05      -75.62    122.31 o 
  -9   4  15      100.72       13.12    123.79 o 
  -8   4  15     1842.37     1665.59    229.30 o 
  -7   4  15     1209.96     1139.54    150.78 o 
  -6   4  15     3170.55     3192.37    259.55 o 
  -5   4  15        1.52     -101.82    101.82 o 
  -4   4  15       95.83      -29.88    108.96 o 
  -3   4  15     3022.65     3126.22    276.76 o 
  -2   4  15     3137.91     3131.71    225.41 o 
  -1   4  15     2323.52     2195.32    196.37 o 
   0   4  15      291.69      206.03    105.10 o 
   1   4  15     2384.40     2419.47    182.13 o 
   2   4  15    16504.44    16462.88    377.66 o 
   3   4  15      460.65      507.64    171.02 o 
   4   4  15     8941.57     9380.52    361.57 o 
   5   4  15      126.54       34.29    193.99 o 
   6   4  15     2018.17     2028.41    435.53 o 
 -10   5  15     2758.61     3099.31    230.95 o 
  -9   5  15     4764.75     4595.44    246.25 o 
  -8   5  15     1114.52      837.93    159.04 o 
  -7   5  15     1137.36     1008.98    220.57 o 
  -6   5  15     5630.08     5695.29    376.07 o 
  -5   5  15      722.18      225.25    150.60 o 
  -4   5  15      165.97      248.44    146.75 o 
  -3   5  15      775.76     1019.10    160.34 o 
  -2   5  15      257.86      135.30    118.08 o 
  -1   5  15     1108.93      702.94    147.30 o 
   0   5  15      203.06      -29.46    101.66 o 
   1   5  15       39.62     -105.56    105.56 o 
   2   5  15     6902.81     7315.99    325.57 o 
   3   5  15      332.29      367.77    171.02 o 
   4   5  15       22.31       94.21    154.05 o 
   5   5  15     3101.73     3122.42    364.14 o 
   6   5  15      415.72      338.85    252.05 o 
 -10   6  15     1614.03     1593.71    191.10 o 
  -9   6  15       10.90      -47.32    114.14 o 
  -8   6  15       24.23     -104.52    104.52 o 
  -7   6  15     5348.01     5539.97    370.05 o 
  -6   6  15     5682.82     5867.25    364.22 o 
  -5   6  15       13.27        1.55    136.96 o 
  -4   6  15     6701.36     6891.87    312.88 o 
  -3   6  15      485.59      545.17    148.00 o 
  -2   6  15     4679.86     4371.19    256.42 o 
  -1   6  15      287.64      172.00    121.39 o 
   0   6  15      316.53      138.85    108.27 o 
   1   6  15     1915.81     1748.94    197.42 o 
   2   6  15     2940.77     2789.78    305.08 o 
   3   6  15     5478.34     4823.56    291.48 o 
   4   6  15      507.62      205.38    164.83 o 
   5   6  15        8.64      -71.20    157.17 o 
   6   6  15     1729.20     1787.44    319.10 o 
 -10   7  15     9527.82     9864.03    457.72 o 
  -9   7  15       85.01       79.68    117.50 o 
  -8   7  15      449.53      116.35    152.79 o 
  -7   7  15     5663.02     5707.28    325.78 o 
  -6   7  15     1006.12     1584.79    218.22 o 
  -5   7  15      627.64      501.99    187.87 o 
  -4   7  15     3566.47     3910.38    321.34 o 
  -3   7  15     9681.56     9707.30    369.73 o 
  -2   7  15     6002.34     5893.12    548.38 o 
  -1   7  15       90.86       40.31    126.72 o 
   0   7  15       52.49      -94.67     94.67 o 
   1   7  15       67.91      -62.03    105.89 o 
   2   7  15       42.80     -125.42    151.33 o 
   3   7  15      181.58      130.92    222.91 o 
   4   7  15      122.32      118.18    187.47 o 
   5   7  15        6.88      -24.51    181.75 o 
   6   7  15      209.78     -150.89    227.94 o 
  -9   8  15     1062.55      742.71    205.00 o 
  -8   8  15      175.61       68.58    197.23 o 
  -7   8  15     1641.50     1452.85    219.39 o 
  -6   8  15     2238.85     2516.16    285.91 o 
  -5   8  15     3222.34     3022.69    264.71 o 
  -4   8  15      392.98      521.35    182.71 o 
  -3   8  15     1152.92     1583.52    428.67 o 
  -2   8  15       85.75      101.24    212.62 o 
  -1   8  15     1077.62      616.39    185.54 o 
   0   8  15      547.95      459.25    113.88 o 
   1   8  15      310.99       17.13    136.08 o 
   2   8  15        5.32     -176.04    176.04 o 
   3   8  15      575.56      370.53    243.48 o 
   4   8  15      113.04     -163.20    176.97 o 
   5   8  15     1523.09     1869.32    390.95 o 
  -9   9  15      782.00      601.64    213.85 o 
  -8   9  15       67.40     -100.20    148.30 o 
  -7   9  15       15.89     -173.31    173.31 o 
  -6   9  15     1035.61      961.32    199.40 o 
  -5   9  15     1244.05     1198.86    218.62 o 
  -4   9  15     6755.09     6224.39    344.88 o 
  -3   9  15     4947.90     5261.24    602.85 o 
  -2   9  15     3073.56     3209.70    267.16 o 
  -1   9  15      923.97      796.29    190.71 o 
   0   9  15     4523.30     5059.64    221.67 o 
   1   9  15     1463.43     1567.32    203.82 o 
   2   9  15     1631.24     1915.84    194.57 o 
   3   9  15        0.29      -79.74    132.03 o 
   4   9  15       71.00      -80.71    233.17 o 
   5   9  15     4095.58     4667.94    593.28 o 
  -8  10  15      126.14     -155.46    155.46 o 
  -7  10  15       37.81     -174.18    174.18 o 
  -6  10  15        8.99     -181.88    181.88 o 
  -5  10  15      140.03     -143.34    143.34 o 
  -4  10  15      413.22      104.07    159.65 o 
  -3  10  15      117.89     -101.18    142.52 o 
  -2  10  15      899.35      566.81    197.81 o 
  -1  10  15      130.57      -70.28    172.58 o 
   0  10  15      250.77      353.42    181.71 o 
   1  10  15     5970.03     5815.02    311.61 o 
   2  10  15       99.80       84.94    136.24 o 
   3  10  15       96.53     -129.69    129.69 o 
   4  10  15     1036.39     1189.75    210.78 o 
  -8  11  15      513.93       10.49    249.82 o 
  -7  11  15      423.82      105.38    163.33 o 
  -6  11  15      709.77      533.78    194.12 o 
  -5  11  15     2108.58     1746.52    236.37 o 
  -4  11  15     1942.00     1653.68    243.00 o 
  -3  11  15      878.16      895.91    267.75 o 
  -2  11  15      164.48      189.86    181.71 o 
  -1  11  15     4700.97     4778.24    328.69 o 
   0  11  15      281.51      588.10    224.10 o 
   1  11  15     5386.06     5346.55    314.90 o 
   2  11  15     4438.66     4830.73    269.47 o 
   3  11  15       14.69     -132.53    132.53 o 
   4  11  15     1103.62     1519.54    498.80 o 
  -7  12  15     1533.32      678.49    218.48 o 
  -6  12  15      170.38      -63.28    213.03 o 
  -5  12  15       60.85      -91.23    161.13 o 
  -4  12  15       96.56     -144.31    144.31 o 
  -3  12  15     1373.27     1530.03    265.00 o 
  -2  12  15     1993.60     2312.43    267.43 o 
  -1  12  15     3303.74     3586.19    369.99 o 
   0  12  15      256.52      327.81    207.50 o 
   1  12  15        4.36      190.36    172.00 o 
   2  12  15      162.30      194.21    149.87 o 
   3  12  15        1.51     -140.52    140.52 o 
  -6  13  15     1948.00     1889.74    271.68 o 
  -5  13  15       17.04       10.82    169.32 o 
  -4  13  15      150.25      141.06    185.03 o 
  -3  13  15      117.01      106.11    214.25 o 
  -2  13  15     4002.13     4508.94    353.38 o 
  -1  13  15      148.89      320.12    212.53 o 
   0  13  15     4683.89     5294.92    672.15 o 
   1  13  15     1301.48     1269.33    195.17 o 
   2  13  15       19.28       21.06    214.82 o 
  -4  14  15       70.54      -59.71    179.49 o 
  -3  14  15      571.92     1029.64    238.40 o 
  -2  14  15     4185.38     5240.63    371.46 o 
  -1  14  15     2380.55     2582.24    341.08 o 
   0  14  15     2119.73     2050.75    514.40 o 
 -10   0  16     2220.52     1960.02    275.20 o 
  -8   0  16      655.86      381.10    180.17 o 
  -6   0  16     4503.94     4527.01    326.18 o 
  -4   0  16    24412.13    25349.76   1035.66 o 
  -2   0  16      211.53      212.62    226.34 o 
   0   0  16    16478.00    16248.27    788.75 o 
   2   0  16      734.72      548.70    246.91 o 
   4   0  16     2077.29     2222.22    418.38 o 
   6   0  16      638.18      631.00    363.51 o 
 -10   1  16     3109.56     2681.73    214.32 o 
  -9   1  16     2951.53     2986.07    213.02 o 
  -8   1  16     2590.44     2679.51    196.75 o 
  -7   1  16      272.39      148.50    107.43 o 
  -6   1  16     4386.92     4467.69    225.49 o 
  -5   1  16    10291.44    11194.62    381.09 o 
  -4   1  16     8149.04     9127.25    541.84 o 
  -3   1  16        3.79      292.06    162.42 o 
  -2   1  16     3060.60     3096.82    295.36 o 
  -1   1  16      668.45     1037.26    208.54 o 
   0   1  16      328.52      580.88    188.96 o 
   1   1  16     3129.56     3286.94    325.70 o 
   2   1  16        3.12      -98.79     98.79 o 
   3   1  16     3630.62     3417.47    254.61 o 
   4   1  16      308.49       57.27    284.64 o 
   5   1  16      107.28       14.37    203.00 o 
   6   1  16      114.50     -196.01    196.01 o 
 -10   2  16       66.27      -42.86    133.26 o 
  -9   2  16     1010.00      834.98    180.65 o 
  -8   2  16       18.13      -97.02     97.02 o 
  -7   2  16      145.79      -93.65     99.28 o 
  -6   2  16      688.80      424.07    151.70 o 
  -5   2  16     6542.54     6979.32    321.80 o 
  -4   2  16       42.18        5.88    173.21 o 
  -3   2  16     2581.96     2883.92    303.09 o 
  -2   2  16      505.47      502.94    174.59 o 
  -1   2  16     9618.84     8857.74    434.04 o 
   0   2  16       17.29       -3.55    150.89 o 
   1   2  16      158.42      261.89    115.36 o 
   2   2  16      305.39      140.98    120.62 o 
   3   2  16      521.95      597.52    172.41 o 
   4   2  16      487.81      188.93    207.87 o 
   5   2  16     5194.96     5382.76    383.04 o 
   6   2  16     1792.22     2274.29    334.64 o 
 -10   3  16       29.68     -115.22    115.22 o 
  -9   3  16      995.70      875.10    154.29 o 
  -8   3  16      390.99      177.54    168.29 o 
  -7   3  16     2989.31     2469.74    237.69 o 
  -6   3  16      849.95      618.28    247.58 o 
  -5   3  16      139.90      -59.74    151.49 o 
  -4   3  16       34.57       50.00    129.12 o 
  -3   3  16      182.71        1.42    121.09 o 
  -2   3  16     1523.52     1611.91    247.34 o 
  -1   3  16      664.02      354.73    181.43 o 
   0   3  16      258.36       -1.07    154.97 o 
   1   3  16      253.15      222.98    122.10 o 
   2   3  16     9112.67     8867.03    294.00 o 
   3   3  16      527.52      851.09    184.44 o 
   4   3  16     1194.22     1387.09    207.13 o 
   5   3  16      609.95      346.36    227.94 o 
 -10   4  16        6.08     -118.79    118.79 o 
  -9   4  16       81.58       44.70    129.70 o 
  -8   4  16       90.55       29.84    110.53 o 
  -7   4  16     1828.95     1535.33    266.50 o 
  -6   4  16       41.51      -54.96    133.73 o 
  -5   4  16      198.00       14.74    131.23 o 
  -4   4  16       16.87     -116.28    116.28 o 
  -3   4  16     1538.22     1339.59    182.18 o 
  -2   4  16     3111.63     3126.43    548.70 o 
  -1   4  16       78.29      -22.26    147.86 o 
   0   4  16      174.48      131.93    162.98 o 
   1   4  16      850.34      891.07    154.04 o 
   2   4  16     2044.06     2242.61    223.44 o 
   3   4  16     1369.13     1509.17    258.72 o 
   4   4  16     3915.96     4185.13    284.72 o 
   5   4  16      131.24       30.67    215.78 o 
  -9   5  16       25.10      -20.48    111.16 o 
  -8   5  16     1910.70     1777.47    262.68 o 
  -7   5  16      505.70      514.24    176.17 o 
  -6   5  16     8796.85     8460.05    360.29 o 
  -5   5  16      238.93      147.02    132.90 o 
  -4   5  16     1991.93     1565.71    198.48 o 
  -3   5  16     7882.88     7741.01    326.19 o 
  -2   5  16      728.08      527.17    153.05 o 
  -1   5  16      831.74      622.53    196.37 o 
   0   5  16      208.35     -144.53    144.53 o 
   1   5  16      355.73      319.53    177.38 o 
   2   5  16       71.63     -135.92    135.92 o 
   3   5  16     2547.97     2808.24    249.41 o 
   4   5  16        7.37      -21.84    145.73 o 
   5   5  16      451.00      359.42    240.03 o 
  -9   6  16      144.65      165.06    163.64 o 
  -8   6  16      593.08      546.72    173.31 o 
  -7   6  16      740.86      900.11    212.53 o 
  -6   6  16     5253.75     4721.86    348.59 o 
  -5   6  16     1668.02     1977.50    215.99 o 
  -4   6  16     3538.16     3510.77    258.21 o 
  -3   6  16     1149.26     1079.81    179.62 o 
  -2   6  16     1837.85     2164.88    217.00 o 
  -1   6  16      206.57       91.88    125.78 o 
   0   6  16       40.80      -81.64    150.11 o 
   1   6  16     4367.12     4298.88    234.20 o 
   2   6  16      205.54      107.57    146.09 o 
   3   6  16       88.00     -135.84    135.84 o 
   4   6  16      120.08     -198.85    198.85 o 
   5   6  16      670.67      668.28    273.91 o 
  -9   7  16      132.44       31.58    163.80 o 
  -8   7  16      469.28      434.40    179.32 o 
  -7   7  16     6808.79     7316.73    365.73 o 
  -6   7  16       16.58      251.73    157.29 o 
  -5   7  16    11441.12    11074.36    480.34 o 
  -4   7  16     5710.23     5857.73    368.49 o 
  -3   7  16     1158.98      865.91    177.60 o 
  -2   7  16     8176.67     8000.82    395.30 o 
  -1   7  16     2380.41     2519.88    319.12 o 
   0   7  16     3868.78     3465.24    325.95 o 
   1   7  16     2925.71     3014.09    387.52 o 
   2   7  16     1006.41     1299.32    245.07 o 
   3   7  16     1519.41     1367.74    294.90 o 
   4   7  16      171.92       26.88    161.04 o 
  -8   8  16       19.99      -87.43    143.74 o 
  -7   8  16     3337.51     3728.68    294.14 o 
  -6   8  16     1102.99      839.51    197.09 o 
  -5   8  16        7.85     -139.15    139.15 o 
  -4   8  16       66.35      160.55    172.12 o 
  -3   8  16     4338.02     4998.44    370.61 o 
  -2   8  16       75.67       63.34    153.16 o 
  -1   8  16        9.25      -35.52    126.59 o 
   0   8  16      446.90      246.63    155.38 o 
   1   8  16       69.86       49.31    178.33 o 
   2   8  16     2061.25     2609.84    315.24 o 
   3   8  16       12.13     -160.82    257.20 o 
   4   8  16     1974.64     1870.25    268.87 o 
  -8   9  16      855.29      556.50    201.19 o 
  -7   9  16       34.70      -95.08    139.56 o 
  -6   9  16     2561.18     2401.38    258.72 o 
  -5   9  16        3.76     -135.84    135.84 o 
  -4   9  16     1940.18     1807.67    260.99 o 
  -3   9  16     5442.33     5094.93    318.54 o 
  -2   9  16      562.92      653.78    188.36 o 
  -1   9  16      941.28     1033.06    211.15 o 
   0   9  16     4336.36     4123.34    350.46 o 
   1   9  16    12138.02    12217.06    414.92 o 
   2   9  16     1719.05     2160.37    328.14 o 
   3   9  16        8.10     -140.06    185.18 o 
  -7  10  16       42.83     -191.68    191.68 o 
  -6  10  16      823.38      500.35    316.94 o 
  -5  10  16        0.09     -141.22    141.22 o 
  -4  10  16      160.40       75.00    169.26 o 
  -3  10  16      205.75       95.76    160.18 o 
  -2  10  16      252.96      -37.11    164.12 o 
  -1  10  16      143.71       56.23    173.18 o 
   0  10  16        0.48      190.83    196.66 o 
   1  10  16      681.87      979.01    208.42 o 
   2  10  16      557.43      503.72    183.78 o 
   3  10  16      341.15       26.99    163.08 o 
  -6  11  16      199.29      154.62    168.19 o 
  -5  11  16      620.34      228.32    185.76 o 
  -4  11  16       36.04     -153.29    153.29 o 
  -3  11  16      345.34      331.38    194.85 o 
  -2  11  16     1543.97     1825.91    258.32 o 
  -1  11  16     2211.52     2043.55    270.24 o 
   0  11  16     9990.52    10175.07    610.42 o 
   1  11  16     1744.89     2192.84    330.91 o 
   2  11  16      458.96      436.50    165.75 o 
  -5  12  16      572.01      419.26    237.85 o 
  -4  12  16      286.05       37.33    211.06 o 
  -3  12  16     2218.05     2044.51    263.64 o 
  -2  12  16      392.41      298.17    327.41 o 
  -1  12  16     1079.78     1093.61    265.22 o 
   0  12  16      633.30      569.27    384.09 o 
   1  12  16     2003.31     2204.28    397.80 o 
  -3  13  16     3359.65     4517.34    353.26 o 
  -2  13  16        9.61       85.55    196.35 o 
  -1  13  16     4014.89     4242.55    401.98 o 
  -9   0  17      165.69      -42.01    216.05 o 
  -7   0  17     2665.07     2429.34    263.37 o 
  -5   0  17     1187.92     1700.96    397.80 o 
  -3   0  17     1395.26     1639.23    377.23 o 
  -1   0  17    15159.71    17167.33    857.34 o 
   1   0  17     8198.23     7283.94    576.13 o 
   3   0  17      339.35      -54.87    253.77 o 
   5   0  17      602.36      301.78    322.36 o 
  -9   1  17       95.95     -107.78    107.78 o 
  -8   1  17       33.40      -64.48    102.18 o 
  -7   1  17      453.56      235.53    161.11 o 
  -6   1  17     3656.24     3532.54    260.38 o 
  -5   1  17    14019.56    13293.08    751.03 o 
  -4   1  17    13288.91    13933.12    994.51 o 
  -3   1  17     1101.82     1192.95    242.35 o 
  -2   1  17     3594.54     3923.76    341.89 o 
  -1   1  17     8154.53     8693.17    453.44 o 
   0   1  17     4517.74     5408.16    668.72 o 
   1   1  17      534.93      734.14    196.01 o 
   2   1  17        1.19     -118.80    118.80 o 
   3   1  17     1358.06     1121.38    190.02 o 
   4   1  17      143.62     -159.37    184.10 o 
   5   1  17       60.09     -203.00    203.00 o 
  -9   2  17      542.39      284.98    132.15 o 
  -8   2  17      121.38     -103.39    103.39 o 
  -7   2  17      735.91      493.26    165.47 o 
  -6   2  17     1487.62     1335.58    194.43 o 
  -5   2  17       82.45       77.43    131.88 o 
  -4   2  17      172.74      322.63    397.80 o 
  -3   2  17      390.94      387.09    189.49 o 
  -2   2  17     2621.68     3011.70    307.71 o 
  -1   2  17     1164.15     1511.39    257.20 o 
   0   2  17     6821.05     7189.42    409.27 o 
   1   2  17     1532.40     1620.71    249.96 o 
   2   2  17       19.19     -107.91    107.91 o 
   3   2  17        7.94     -132.65    132.65 o 
   4   2  17      839.28      583.14    227.79 o 
  -9   3  17      403.85      190.04    133.31 o 
  -8   3  17     1000.89      664.58    182.57 o 
  -7   3  17      470.08      170.23    148.39 o 
  -6   3  17       72.16        3.19    113.92 o 
  -5   3  17      957.59      808.90    167.42 o 
  -4   3  17     5299.78     4976.21    369.85 o 
  -3   3  17       32.28     -209.19    209.19 o 
  -2   3  17       17.03      -53.44    162.42 o 
  -1   3  17     4265.78     4258.73    366.94 o 
   0   3  17       67.89       55.16    174.90 o 
   1   3  17      392.11      135.56    164.04 o 
   2   3  17     2297.85     2157.23    232.22 o 
   3   3  17      187.26       56.70    157.24 o 
   4   3  17     1027.90      855.61    249.73 o 
  -9   4  17      381.92      106.31    189.49 o 
  -8   4  17      464.77      268.76    168.42 o 
  -7   4  17      104.36      -19.26    134.88 o 
  -6   4  17      197.38      107.89    158.86 o 
  -5   4  17      534.14      467.20    150.10 o 
  -4   4  17      245.37      145.57    139.84 o 
  -3   4  17        0.83     -154.32    154.32 o 
  -2   4  17     2160.94     2283.73    510.97 o 
  -1   4  17       15.20     -152.25    152.25 o 
   0   4  17      434.44      398.68    188.96 o 
   1   4  17      869.08      948.87    222.46 o 
   2   4  17       35.01     -127.79    127.79 o 
   3   4  17       26.58     -122.52    137.58 o 
   4   4  17      189.14      101.58    161.00 o 
  -8   5  17      469.68      477.74    203.99 o 
  -7   5  17     4247.37     4426.90    400.02 o 
  -6   5  17     2289.71     2028.67    221.58 o 
  -5   5  17     1447.86     1223.33    260.86 o 
  -4   5  17       91.20       23.53    135.22 o 
  -3   5  17     1069.57     1273.16    186.17 o 
  -2   5  17      639.98      421.85    281.21 o 
  -1   5  17     3794.17     3741.85    394.38 o 
   0   5  17      345.41      267.15    198.67 o 
   1   5  17     1588.50     1487.62    254.30 o 
   2   5  17     1869.01     1557.96    213.61 o 
   3   5  17      556.60      696.61    187.41 o 
   4   5  17      126.45      260.97    172.79 o 
  -8   6  17      813.82      773.21    206.50 o 
  -7   6  17     1145.70     1281.51    245.52 o 
  -6   6  17      278.29      410.02    197.25 o 
  -5   6  17      260.86      104.54    148.34 o 
  -4   6  17        3.19       87.96    136.99 o 
  -3   6  17    13985.63    14298.29    444.82 o 
  -2   6  17     1411.16     1601.92    271.46 o 
  -1   6  17      250.27      167.35    181.43 o 
   0   6  17     1522.27     1547.80    272.44 o 
   1   6  17     2171.26     2434.84    466.39 o 
   2   6  17     2421.97     2422.56    245.22 o 
   3   6  17      404.96      311.61    168.92 o 
  -8   7  17     1699.94     1554.89    241.89 o 
  -7   7  17     3282.26     4264.65    311.66 o 
  -6   7  17     2626.67     2579.25    296.49 o 
  -5   7  17      498.28      588.87    197.53 o 
  -4   7  17      563.68      478.82    167.26 o 
  -3   7  17      517.47      564.01    174.60 o 
  -2   7  17     7507.99     7962.77    412.28 o 
  -1   7  17       94.65      221.42    202.67 o 
   0   7  17     2476.04     2584.32    314.79 o 
   1   7  17     7305.81     7016.45    651.58 o 
   2   7  17      524.29      851.01    194.99 o 
   3   7  17      550.49      430.64    196.88 o 
  -7   8  17        4.25      -68.87    158.52 o 
  -6   8  17     2121.80     2210.05    253.46 o 
  -5   8  17     1026.91      789.43    192.43 o 
  -4   8  17     5367.60     5904.44    394.50 o 
  -3   8  17      321.53      429.39    204.35 o 
  -2   8  17     6749.64     6612.75    415.20 o 
  -1   8  17      219.10      297.08    215.45 o 
   0   8  17     2817.18     3257.88    534.98 o 
   1   8  17        3.22      370.37    342.94 o 
   2   8  17     1049.69     1030.06    266.21 o 
   3   8  17      159.63     -103.21    201.22 o 
  -6   9  17      398.22      303.60    184.91 o 
  -5   9  17        3.03      -98.43    147.44 o 
  -4   9  17      311.75      548.27    189.22 o 
  -3   9  17      237.59      368.38    251.72 o 
  -2   9  17      225.23      -19.78    165.89 o 
  -1   9  17     1121.50     1354.46    270.24 o 
   0   9  17     4395.06     5294.92    631.00 o 
   1   9  17      267.03      192.04    281.21 o 
   2   9  17     2608.96     2662.95    555.55 o 
  -5  10  17      142.35       12.34    163.21 o 
  -4  10  17      625.68      534.41    201.82 o 
  -3  10  17     1457.26     1098.50    226.65 o 
  -2  10  17      163.53      -59.53    174.19 o 
  -1  10  17      279.75       75.04    190.66 o 
   0  10  17      972.79      882.89    241.91 o 
   1  10  17      111.61      445.82    315.50 o 
  -4  11  17      191.70     -111.25    179.88 o 
  -3  11  17       15.15       11.42    267.82 o 
  -2  11  17      413.82      266.92    208.41 o 
  -1  11  17      412.83      347.73    218.98 o 
  -8   0  18      189.39      -48.01    166.08 o 
  -6   0  18      141.41     -164.61    281.21 o 
  -4   0  18      995.60      960.22    363.51 o 
  -2   0  18     1326.67     1454.04    384.09 o 
   0   0  18        9.26      315.50    246.91 o 
   2   0  18     3314.70     3367.62    459.53 o 
  -8   1  18       50.75     -128.42    128.42 o 
  -7   1  18     1329.67      739.62    459.53 o 
  -6   1  18       83.53     -159.16    159.16 o 
  -5   1  18      321.19     -119.64    236.63 o 
  -4   1  18     1136.61      629.63    218.08 o 
  -3   1  18        9.33       41.43    216.05 o 
  -2   1  18     3656.55     4358.72    517.83 o 
  -1   1  18     9799.20    10363.06    506.65 o 
   0   1  18     5452.15     5609.90    579.56 o 
   1   1  18     1182.61     1287.71    237.49 o 
   2   1  18       14.35      -23.74    156.23 o 
   3   1  18      687.79      994.79    242.35 o 
  -8   2  18      397.19      413.27    173.87 o 
  -7   2  18      810.14      726.98    180.62 o 
  -6   2  18       38.10     -164.68    164.68 o 
  -5   2  18      242.65      -26.19    186.29 o 
  -4   2  18       21.77     -170.89    170.89 o 
  -3   2  18     1023.66      487.27    222.46 o 
  -2   2  18     1374.90     1634.10    265.55 o 
  -1   2  18       22.52      306.19    195.30 o 
   0   2  18       18.32      137.17    164.89 o 
   1   2  18      161.31     -130.74    153.16 o 
   2   2  18      303.23       75.45    219.48 o 
   3   2  18     2936.13     2753.33    254.67 o 
  -8   3  18     3429.12     3550.91    290.63 o 
  -7   3  18      984.66      973.62    192.96 o 
  -6   3  18        4.96      -39.30    127.49 o 
  -5   3  18       23.48     -176.97    176.97 o 
  -4   3  18     1090.12      538.58    233.39 o 
  -3   3  18      282.73       33.58    186.67 o 
  -2   3  18       34.57       45.49    191.15 o 
  -1   3  18     2465.13     2470.47    394.38 o 
   0   3  18      944.07     1255.68    325.79 o 
   1   3  18       44.05       67.13    159.82 o 
   2   3  18      230.09       61.73    226.34 o 
   3   3  18      463.59      306.39    169.91 o 
  -7   4  18       30.74      223.78    154.24 o 
  -6   4  18     4527.79     4291.58    296.68 o 
  -5   4  18      402.23      189.12    198.13 o 
  -4   4  18       69.97     -161.12    161.12 o 
  -3   4  18     2393.70     2147.25    305.08 o 
  -2   4  18      311.96      130.32    203.69 o 
  -1   4  18     1584.68     1491.21    271.07 o 
   0   4  18       78.30     -111.45    162.98 o 
   1   4  18     1099.39      610.70    390.95 o 
   2   4  18       91.30       41.15    233.20 o 
   3   4  18     1113.54      667.94    198.96 o 
  -7   5  18      114.02      298.56    167.95 o 
  -6   5  18     1523.15     1382.65    215.76 o 
  -5   5  18      116.25      -12.60    148.99 o 
  -4   5  18      289.57      -62.34    191.15 o 
  -3   5  18     3176.95     3231.69    538.41 o 
  -2   5  18     1477.26     1264.30    268.35 o 
  -1   5  18      732.80      483.54    227.94 o 
   0   5  18      884.50      599.47    219.17 o 
   1   5  18      332.43      727.02    336.08 o 
   2   5  18      286.80      493.83    294.92 o 
  -7   6  18     7803.86     7764.69    454.00 o 
  -6   6  18     1691.80     1804.93    286.40 o 
  -5   6  18     1454.19      936.46    191.79 o 
  -4   6  18     1103.51      860.15    193.48 o 
  -3   6  18      882.64      978.84    259.16 o 
  -2   6  18     5331.54     5595.67    607.00 o 
  -1   6  18      846.72      733.68    242.35 o 
   0   6  18     3061.22     3297.73    346.00 o 
   1   6  18      105.64      246.91    288.07 o 
   2   6  18     3807.17     4595.33    562.41 o 
  -6   7  18     1738.40     2273.01    296.49 o 
  -5   7  18      257.66      -57.16    171.38 o 
  -4   7  18      910.90      761.06    190.64 o 
  -3   7  18      193.84       19.57    233.20 o 
  -2   7  18     1300.68     1509.40    390.95 o 
  -1   7  18     3263.01     4024.43    389.61 o 
   0   7  18     1265.67     1577.50    404.66 o 
   1   7  18       31.54      548.70    308.64 o 
  -5   8  18      601.13      391.05    184.36 o 
  -4   8  18      751.93      409.24    425.24 o 
  -3   8  18     1787.53     1949.99    286.71 o 
  -2   8  18     1828.92     1378.60    438.96 o 
  -1   8  18      714.94      757.34    259.16 o 
   0   8  18       84.68      240.05    329.22 o 
  -4   9  18      184.88      198.55    176.10 o 
  -3   9  18      151.15      115.97    173.27 o 
  -2   9  18        2.45     -163.07    163.07 o 
  -1   9  18      364.39      740.74    390.95 o 
  -5   0  19      189.96     -260.63    288.07 o 
  -3   0  19      201.96     -130.32    240.05 o 
  -1   0  19     2267.62     3189.30    500.69 o 
   1   0  19      549.50      473.25    281.21 o 
  -6   1  19      396.80     -107.03    208.37 o 
  -5   1  19      315.74     -193.99    193.99 o 
  -4   1  19     1412.06     1388.83    315.50 o 
  -3   1  19      488.98      116.60    223.09 o 
  -2   1  19     2277.09     2681.24    339.38 o 
  -1   1  19     7672.60     8268.10    482.54 o 
   0   1  19     4229.76     4102.77    361.09 o 
   1   1  19     1145.43     1235.42    241.91 o 
  -6   2  19      545.20      204.24    214.23 o 
  -5   2  19       20.72     -181.43    181.43 o 
  -4   2  19      120.07     -174.59    174.59 o 
  -3   2  19       72.06     -176.57    176.57 o 
  -2   2  19      351.06      209.51    207.87 o 
  -1   2  19      390.53      723.16    231.43 o 
   0   2  19        4.18      -45.86    169.54 o 
   1   2  19       56.82      -59.23    158.07 o 
  -6   3  19      310.59     -186.14    207.02 o 
  -5   3  19     1109.84      702.40    242.35 o 
  -4   3  19        1.88      -88.02    222.91 o 
  -3   3  19        0.12     -184.29    184.29 o 
  -2   3  19       31.52     -127.64    195.47 o 
  -1   3  19      763.02      473.25    223.09 o 
   0   3  19      776.31      742.56    237.49 o 
   1   3  19       66.18      -20.58    246.91 o 
  -5   4  19      229.83       41.31    210.93 o 
  -4   4  19      156.51      -68.59    181.43 o 
  -3   4  19     2359.03     2181.52    318.33 o 
  -2   4  19     3108.19     3210.22    360.12 o 
  -1   4  19      226.20        8.23    193.81 o 
   0   4  19      198.08        8.71    179.25 o 
  -5   5  19       63.37     -178.68    195.47 o 
  -4   5  19      245.52       24.01    208.54 o 
  -3   5  19      191.29      411.01    225.48 o 
  -2   5  19     1976.35     2429.20    332.96 o 
  -1   5  19      819.92      444.96    230.38 o 
   0   5  19       76.59      238.58    202.14 o 
  -4   6  19     3012.59     3179.09    370.80 o 
  -3   6  19     3424.96     3669.29    383.71 o 
  -2   6  19     2666.99     2888.44    355.84 o 
  -1   6  19      405.80      497.76    232.64 o 
                                                 
